# Supplementary material for: The mediating effect of burnout on the relationship between workplace culture and intent to stay among registered nurses in Saudi Arabia
Source: PLoS One. 2026 Jun 25;21(6):e0352383. doi: 10.1371/journal.pone.0352383 (PMC13298968; doi:10.1371/journal.pone.0352383)
Supplement: S2 File — (XLS) [file pone.0352383.s002.xls]

## Sheet: Sheet 1 - The Path to Retention
z
Timestamp	Age	Gender	Marital Status	Educational Background	Nationality	Department Unit	Others	Number of Years in the Unit	1. People I work with are direct and honest with each other.	2. People I work with accept critism without becoming defensive.	3. People I work with function as a team.	4. People I work with constructively confront problems.	5. People I work with are good listeners.	6. Labor and management have a productive working relationship.	7. The organization motivates me to put out my best efforts.	8. This organization respects its workers.	9. This organization treats people in a consistent and fair manner.	10. There is an atmosphere of trust in this organization.	11. This organization motivates people to be efficient and productive.	12. I get enough information to understand the big picture here.	13. When changes are made, the reasons why are made clear.	14. I know what's happening in work sections outside of my own.	15. I get the information I need to do my job well.	16. I have a say in decisions that affect my work.	17. I am asked to make suggestions about how to do my job better.	18. This organization values the ideas of workers at every level.	19. My opinions count in this organization.	20. Job requirements are made clear by my supervisor.	21. When I do a good job my supervisor tells me.	22. My supervisor takes criticism well.	22. My supervisor takes criticism well.	23. My supervisor delegates responsibility.	24. My supervisor gives me criticism in a positive manner.	25. My supervisor is a good listener.	26. My supervisor tells me how I'm doing.	27. Decisions made at meetings get put into action.	28. Everyone takes part in discussions at meetings.	29. Our discussions in meetings stay on track.	30. Time in meetings is time well spent.	31. Meeting tap the creative potential of the people present.	1. How often do you feel tired?	2. How often are you physically exhausted?	3. How often are you emotionally exhausted?	4. How often do you think: "I can't take it anymore"?	5. How often do you feel worn out?	6. How often do you feel weak and susceptible to illness?	7. Is your work emotionally exhausting?	8. Do you feel burnt out because of your work?	9. Does your work frustrate you?
1	3	1	1	3	2	3		2	4 - To a Great Extent	5 - To a Very Great Extent	5 - To a Very Great Extent	4 - To a Great Extent	5 - To a Very Great Extent	4 - To a Great Extent	4 - To a Great Extent	5 - To a Very Great Extent	5 - To a Very Great Extent	4 - To a Great Extent	5 - To a Very Great Extent	4 - To a Great Extent	4 - To a Great Extent	4 - To a Great Extent	4 - To a Great Extent	4 - To a Great Extent	4 - To a Great Extent	4 - To a Great Extent	4 - To a Great Extent	5 - To a Very Great Extent	5 - To a Very Great Extent	3 - To Some Extent	3 - To Some Extent	4 - To a Great Extent	4 - To a Great Extent	4 - To a Great Extent	3 - To Some Extent	4 - To a Great Extent	5 - To a Very Great Extent	4 - To a Great Extent	5 - To a Very Great Extent	4 - To a Great Extent	2 - Sometimes	3 - Seldom	5 - Always	5 - Always	3 - Seldom	4 - Often	3 - Seldom	4 - Often	3 - Seldom
2	1	2	1	1	1	4		1	3 - To Some Extent	3 - To Some Extent	3 - To Some Extent	3 - To Some Extent	3 - To Some Extent	3 - To Some Extent	2 - T o Little Extent	2 - T o Little Extent	2 - T o Little Extent	2 - T o Little Extent	2 - T o Little Extent	3 - To Some Extent	4 - To a Great Extent	3 - To Some Extent	3 - To Some Extent	3 - To Some Extent	3 - To Some Extent	3 - To Some Extent	3 - To Some Extent	3 - To Some Extent	3 - To Some Extent	3 - To Some Extent	3 - To Some Extent	3 - To Some Extent	3 - To Some Extent	3 - To Some Extent	3 - To Some Extent	3 - To Some Extent	3 - To Some Extent	3 - To Some Extent	3 - To Some Extent	3 - To Some Extent	4 - Often	4 - Often	3 - Seldom	3 - Seldom	3 - Seldom	3 - Seldom	4 - Often	4 - Often	3 - Seldom
3	1	2	2	1	1	1		1	3 - To Some Extent	2 - T o Little Extent	2 - T o Little Extent	3 - To Some Extent	2 - T o Little Extent	2 - T o Little Extent	1 - To a Very Little Extent	1 - To a Very Little Extent	1 - To a Very Little Extent	2 - T o Little Extent	2 - T o Little Extent	2 - T o Little Extent	1 - To a Very Little Extent	4 - To a Great Extent	2 - T o Little Extent	2 - T o Little Extent	2 - T o Little Extent	3 - To Some Extent	1 - To a Very Little Extent	2 - T o Little Extent	1 - To a Very Little Extent	2 - T o Little Extent	2 - T o Little Extent	4 - To a Great Extent	2 - T o Little Extent	2 - T o Little Extent	2 - T o Little Extent	2 - T o Little Extent	3 - To Some Extent	3 - To Some Extent	3 - To Some Extent	3 - To Some Extent	4 - Often	4 - Often	3 - Seldom	2 - Sometimes	4 - Often	1 - Never	5 - Always	5 - Always	4 - Often
4	1	2	1	2	1	1		1	3 - To Some Extent	1 - To a Very Little Extent	1 - To a Very Little Extent	1 - To a Very Little Extent	1 - To a Very Little Extent	1 - To a Very Little Extent	1 - To a Very Little Extent	1 - To a Very Little Extent	1 - To a Very Little Extent	1 - To a Very Little Extent	1 - To a Very Little Extent	1 - To a Very Little Extent	1 - To a Very Little Extent	1 - To a Very Little Extent	1 - To a Very Little Extent	1 - To a Very Little Extent	1 - To a Very Little Extent	1 - To a Very Little Extent	1 - To a Very Little Extent	1 - To a Very Little Extent	1 - To a Very Little Extent	1 - To a Very Little Extent	1 - To a Very Little Extent	1 - To a Very Little Extent	1 - To a Very Little Extent	1 - To a Very Little Extent	1 - To a Very Little Extent	1 - To a Very Little Extent	1 - To a Very Little Extent	1 - To a Very Little Extent	1 - To a Very Little Extent	1 - To a Very Little Extent	5 - Always	4 - Often	5 - Always	5 - Always	5 - Always	5 - Always	5 - Always	5 - Always	5 - Always
5	1	2	1	1	1	1		1	1 - To a Very Little Extent	2 - T o Little Extent	3 - To Some Extent	3 - To Some Extent	2 - T o Little Extent	3 - To Some Extent	1 - To a Very Little Extent	1 - To a Very Little Extent	1 - To a Very Little Extent	1 - To a Very Little Extent	1 - To a Very Little Extent	3 - To Some Extent	1 - To a Very Little Extent	1 - To a Very Little Extent	3 - To Some Extent	1 - To a Very Little Extent	3 - To Some Extent	1 - To a Very Little Extent	1 - To a Very Little Extent	2 - T o Little Extent	1 - To a Very Little Extent	1 - To a Very Little Extent	1 - To a Very Little Extent	2 - T o Little Extent	1 - To a Very Little Extent	1 - To a Very Little Extent	1 - To a Very Little Extent	2 - T o Little Extent	1 - To a Very Little Extent	1 - To a Very Little Extent	1 - To a Very Little Extent	2 - T o Little Extent	5 - Always	5 - Always	5 - Always	4 - Often	5 - Always	3 - Seldom	5 - Always	5 - Always	4 - Often
6	3	1	1	2	2	1		1	1 - To a Very Little Extent	2 - T o Little Extent	2 - T o Little Extent	1 - To a Very Little Extent	2 - T o Little Extent	1 - To a Very Little Extent	1 - To a Very Little Extent	2 - T o Little Extent	2 - T o Little Extent	2 - T o Little Extent	1 - To a Very Little Extent	1 - To a Very Little Extent	2 - T o Little Extent	2 - T o Little Extent	3 - To Some Extent	1 - To a Very Little Extent	3 - To Some Extent	5 - To a Very Great Extent	4 - To a Great Extent	4 - To a Great Extent	4 - To a Great Extent	4 - To a Great Extent	4 - To a Great Extent	4 - To a Great Extent	5 - To a Very Great Extent	4 - To a Great Extent	5 - To a Very Great Extent	4 - To a Great Extent	4 - To a Great Extent	4 - To a Great Extent	4 - To a Great Extent	3 - To Some Extent	3 - Seldom	3 - Seldom	2 - Sometimes	2 - Sometimes	2 - Sometimes	3 - Seldom	3 - Seldom	3 - Seldom	5 - Always
7	2	2	2	2	1	4		2	3 - To Some Extent	3 - To Some Extent	1 - To a Very Little Extent	3 - To Some Extent	3 - To Some Extent	4 - To a Great Extent	4 - To a Great Extent	3 - To Some Extent	4 - To a Great Extent	3 - To Some Extent	3 - To Some Extent	4 - To a Great Extent	5 - To a Very Great Extent	4 - To a Great Extent	4 - To a Great Extent	3 - To Some Extent	3 - To Some Extent	5 - To a Very Great Extent	4 - To a Great Extent	4 - To a Great Extent	3 - To Some Extent	4 - To a Great Extent	5 - To a Very Great Extent	4 - To a Great Extent	4 - To a Great Extent	4 - To a Great Extent	5 - To a Very Great Extent	2 - T o Little Extent	1 - To a Very Little Extent	1 - To a Very Little Extent	3 - To Some Extent	2 - T o Little Extent	3 - Seldom	4 - Often	4 - Often	5 - Always	2 - Sometimes	1 - Never	3 - Seldom	4 - Often	3 - Seldom
8	1	1	2	1	1	3		3	3 - To Some Extent	1 - To a Very Little Extent	2 - T o Little Extent	2 - T o Little Extent	1 - To a Very Little Extent	3 - To Some Extent	2 - T o Little Extent	2 - T o Little Extent	4 - To a Great Extent	2 - T o Little Extent	3 - To Some Extent	3 - To Some Extent	1 - To a Very Little Extent	1 - To a Very Little Extent	4 - To a Great Extent	4 - To a Great Extent	4 - To a Great Extent	4 - To a Great Extent	3 - To Some Extent	4 - To a Great Extent	5 - To a Very Great Extent	4 - To a Great Extent	4 - To a Great Extent	3 - To Some Extent	3 - To Some Extent	4 - To a Great Extent	1 - To a Very Little Extent	3 - To Some Extent	2 - T o Little Extent	1 - To a Very Little Extent	3 - To Some Extent	3 - To Some Extent	5 - Always	4 - Often	5 - Always	3 - Seldom	3 - Seldom	5 - Always	3 - Seldom	3 - Seldom	5 - Always
9	2	2	2	1	1	6		3	5 - To a Very Great Extent	5 - To a Very Great Extent	4 - To a Great Extent	4 - To a Great Extent	3 - To Some Extent	3 - To Some Extent	4 - To a Great Extent	3 - To Some Extent	4 - To a Great Extent	3 - To Some Extent	4 - To a Great Extent	4 - To a Great Extent	1 - To a Very Little Extent	3 - To Some Extent	2 - T o Little Extent	1 - To a Very Little Extent	3 - To Some Extent	2 - T o Little Extent	2 - T o Little Extent	2 - T o Little Extent	1 - To a Very Little Extent	3 - To Some Extent	2 - T o Little Extent	3 - To Some Extent	4 - To a Great Extent	2 - T o Little Extent	2 - T o Little Extent	3 - To Some Extent	1 - To a Very Little Extent	1 - To a Very Little Extent	3 - To Some Extent	4 - To a Great Extent	2 - Sometimes	2 - Sometimes	3 - Seldom	5 - Always	4 - Often	4 - Often	3 - Seldom	4 - Often	2 - Sometimes
10	1	1	2	3	1	3		2	2 - T o Little Extent	3 - To Some Extent	3 - To Some Extent	3 - To Some Extent	2 - T o Little Extent	2 - T o Little Extent	2 - T o Little Extent	5 - To a Very Great Extent	4 - To a Great Extent	3 - To Some Extent	1 - To a Very Little Extent	3 - To Some Extent	1 - To a Very Little Extent	1 - To a Very Little Extent	3 - To Some Extent	3 - To Some Extent	4 - To a Great Extent	4 - To a Great Extent	3 - To Some Extent	3 - To Some Extent	1 - To a Very Little Extent	5 - To a Very Great Extent	4 - To a Great Extent	4 - To a Great Extent	4 - To a Great Extent	2 - T o Little Extent	2 - T o Little Extent	4 - To a Great Extent	2 - T o Little Extent	4 - To a Great Extent	1 - To a Very Little Extent	3 - To Some Extent	3 - Seldom	3 - Seldom	4 - Often	2 - Sometimes	2 - Sometimes	3 - Seldom	4 - Often	3 - Seldom	2 - Sometimes
11	3	1	3	1	1	11		3	5 - To a Very Great Extent	4 - To a Great Extent	1 - To a Very Little Extent	4 - To a Great Extent	5 - To a Very Great Extent	4 - To a Great Extent	4 - To a Great Extent	4 - To a Great Extent	4 - To a Great Extent	5 - To a Very Great Extent	4 - To a Great Extent	4 - To a Great Extent	4 - To a Great Extent	4 - To a Great Extent	3 - To Some Extent	4 - To a Great Extent	4 - To a Great Extent	4 - To a Great Extent	5 - To a Very Great Extent	5 - To a Very Great Extent	5 - To a Very Great Extent	5 - To a Very Great Extent	4 - To a Great Extent	5 - To a Very Great Extent	5 - To a Very Great Extent	5 - To a Very Great Extent	5 - To a Very Great Extent	5 - To a Very Great Extent	3 - To Some Extent	5 - To a Very Great Extent	5 - To a Very Great Extent	5 - To a Very Great Extent	2 - Sometimes	2 - Sometimes	3 - Seldom	1 - Never	1 - Never	2 - Sometimes	2 - Sometimes	4 - Often	2 - Sometimes
12	3	2	3	3	1	6		3	5 - To a Very Great Extent	5 - To a Very Great Extent	4 - To a Great Extent	4 - To a Great Extent	4 - To a Great Extent	5 - To a Very Great Extent	4 - To a Great Extent	4 - To a Great Extent	4 - To a Great Extent	4 - To a Great Extent	5 - To a Very Great Extent	4 - To a Great Extent	4 - To a Great Extent	4 - To a Great Extent	3 - To Some Extent	3 - To Some Extent	2 - T o Little Extent	2 - T o Little Extent	2 - T o Little Extent	5 - To a Very Great Extent	3 - To Some Extent	3 - To Some Extent	1 - To a Very Little Extent	3 - To Some Extent	5 - To a Very Great Extent	4 - To a Great Extent	3 - To Some Extent	5 - To a Very Great Extent	5 - To a Very Great Extent	3 - To Some Extent	4 - To a Great Extent	4 - To a Great Extent	3 - Seldom	4 - Often	4 - Often	3 - Seldom	1 - Never	3 - Seldom	2 - Sometimes	3 - Seldom	3 - Seldom
13	3	1	1	2	1	2		2	2 - T o Little Extent	3 - To Some Extent	3 - To Some Extent	4 - To a Great Extent	4 - To a Great Extent	3 - To Some Extent	4 - To a Great Extent	4 - To a Great Extent	5 - To a Very Great Extent	1 - To a Very Little Extent	2 - T o Little Extent	3 - To Some Extent	5 - To a Very Great Extent	4 - To a Great Extent	3 - To Some Extent	4 - To a Great Extent	3 - To Some Extent	4 - To a Great Extent	5 - To a Very Great Extent	4 - To a Great Extent	4 - To a Great Extent	3 - To Some Extent	2 - T o Little Extent	3 - To Some Extent	5 - To a Very Great Extent	2 - T o Little Extent	1 - To a Very Little Extent	2 - T o Little Extent	3 - To Some Extent	2 - T o Little Extent	3 - To Some Extent	2 - T o Little Extent	4 - Often	2 - Sometimes	2 - Sometimes	3 - Seldom	1 - Never	3 - Seldom	5 - Always	4 - Often	5 - Always
14	2	1	1	1	2	4		2	4 - To a Great Extent	1 - To a Very Little Extent	4 - To a Great Extent	2 - T o Little Extent	4 - To a Great Extent	3 - To Some Extent	1 - To a Very Little Extent	2 - T o Little Extent	3 - To Some Extent	3 - To Some Extent	3 - To Some Extent	3 - To Some Extent	2 - T o Little Extent	2 - T o Little Extent	3 - To Some Extent	4 - To a Great Extent	4 - To a Great Extent	3 - To Some Extent	2 - T o Little Extent	4 - To a Great Extent	4 - To a Great Extent	3 - To Some Extent	3 - To Some Extent	3 - To Some Extent	4 - To a Great Extent	2 - T o Little Extent	2 - T o Little Extent	4 - To a Great Extent	3 - To Some Extent	1 - To a Very Little Extent	3 - To Some Extent	3 - To Some Extent	5 - Always	2 - Sometimes	3 - Seldom	3 - Seldom	4 - Often	4 - Often	3 - Seldom	2 - Sometimes	3 - Seldom
15	1	1	1	1	2	2		2	3 - To Some Extent	4 - To a Great Extent	1 - To a Very Little Extent	2 - T o Little Extent	1 - To a Very Little Extent	2 - T o Little Extent	4 - To a Great Extent	3 - To Some Extent	3 - To Some Extent	4 - To a Great Extent	1 - To a Very Little Extent	1 - To a Very Little Extent	2 - T o Little Extent	3 - To Some Extent	3 - To Some Extent	2 - T o Little Extent	2 - T o Little Extent	2 - T o Little Extent	1 - To a Very Little Extent	2 - T o Little Extent	1 - To a Very Little Extent	2 - T o Little Extent	1 - To a Very Little Extent	3 - To Some Extent	2 - T o Little Extent	1 - To a Very Little Extent	4 - To a Great Extent	2 - T o Little Extent	3 - To Some Extent	1 - To a Very Little Extent	3 - To Some Extent	1 - To a Very Little Extent	3 - Seldom	4 - Often	3 - Seldom	4 - Often	5 - Always	4 - Often	5 - Always	4 - Often	4 - Often
16	3	1	3	2	1	7		1	3 - To Some Extent	3 - To Some Extent	1 - To a Very Little Extent	3 - To Some Extent	4 - To a Great Extent	4 - To a Great Extent	2 - T o Little Extent	2 - T o Little Extent	3 - To Some Extent	2 - T o Little Extent	2 - T o Little Extent	2 - T o Little Extent	3 - To Some Extent	3 - To Some Extent	2 - T o Little Extent	2 - T o Little Extent	4 - To a Great Extent	3 - To Some Extent	5 - To a Very Great Extent	2 - T o Little Extent	1 - To a Very Little Extent	4 - To a Great Extent	3 - To Some Extent	2 - T o Little Extent	3 - To Some Extent	3 - To Some Extent	3 - To Some Extent	2 - T o Little Extent	5 - To a Very Great Extent	5 - To a Very Great Extent	4 - To a Great Extent	4 - To a Great Extent	3 - Seldom	5 - Always	3 - Seldom	2 - Sometimes	1 - Never	2 - Sometimes	4 - Often	3 - Seldom	2 - Sometimes
17	3	2	1	3	1	1		1	2 - T o Little Extent	2 - T o Little Extent	1 - To a Very Little Extent	3 - To Some Extent	2 - T o Little Extent	2 - T o Little Extent	3 - To Some Extent	4 - To a Great Extent	2 - T o Little Extent	2 - T o Little Extent	3 - To Some Extent	2 - T o Little Extent	2 - T o Little Extent	3 - To Some Extent	4 - To a Great Extent	2 - T o Little Extent	1 - To a Very Little Extent	4 - To a Great Extent	3 - To Some Extent	3 - To Some Extent	2 - T o Little Extent	4 - To a Great Extent	3 - To Some Extent	4 - To a Great Extent	2 - T o Little Extent	2 - T o Little Extent	3 - To Some Extent	4 - To a Great Extent	4 - To a Great Extent	3 - To Some Extent	3 - To Some Extent	3 - To Some Extent	3 - Seldom	3 - Seldom	3 - Seldom	2 - Sometimes	2 - Sometimes	5 - Always	4 - Often	4 - Often	3 - Seldom
18	1	2	1	2	1	1		1	4 - To a Great Extent	1 - To a Very Little Extent	3 - To Some Extent	2 - T o Little Extent	1 - To a Very Little Extent	4 - To a Great Extent	4 - To a Great Extent	4 - To a Great Extent	4 - To a Great Extent	4 - To a Great Extent	4 - To a Great Extent	4 - To a Great Extent	4 - To a Great Extent	3 - To Some Extent	5 - To a Very Great Extent	5 - To a Very Great Extent	5 - To a Very Great Extent	5 - To a Very Great Extent	5 - To a Very Great Extent	5 - To a Very Great Extent	5 - To a Very Great Extent	5 - To a Very Great Extent	5 - To a Very Great Extent	5 - To a Very Great Extent	5 - To a Very Great Extent	5 - To a Very Great Extent	5 - To a Very Great Extent	5 - To a Very Great Extent	2 - T o Little Extent	3 - To Some Extent	5 - To a Very Great Extent	5 - To a Very Great Extent	5 - Always	5 - Always	5 - Always	5 - Always	5 - Always	2 - Sometimes	5 - Always	5 - Always	5 - Always
19	3	1	1	3	2	3		2	4 - To a Great Extent	5 - To a Very Great Extent	5 - To a Very Great Extent	4 - To a Great Extent	5 - To a Very Great Extent	4 - To a Great Extent	4 - To a Great Extent	5 - To a Very Great Extent	5 - To a Very Great Extent	4 - To a Great Extent	5 - To a Very Great Extent	4 - To a Great Extent	4 - To a Great Extent	4 - To a Great Extent	4 - To a Great Extent	4 - To a Great Extent	4 - To a Great Extent	4 - To a Great Extent	4 - To a Great Extent	5 - To a Very Great Extent	5 - To a Very Great Extent	3 - To Some Extent	3 - To Some Extent	4 - To a Great Extent	4 - To a Great Extent	4 - To a Great Extent	3 - To Some Extent	4 - To a Great Extent	5 - To a Very Great Extent	4 - To a Great Extent	5 - To a Very Great Extent	4 - To a Great Extent	2 - Sometimes	3 - Seldom	5 - Always	5 - Always	3 - Seldom	4 - Often	3 - Seldom	4 - Often	3 - Seldom
20	1	2	1	1	1	4		1	3 - To Some Extent	3 - To Some Extent	3 - To Some Extent	3 - To Some Extent	3 - To Some Extent	3 - To Some Extent	2 - T o Little Extent	2 - T o Little Extent	2 - T o Little Extent	2 - T o Little Extent	2 - T o Little Extent	3 - To Some Extent	4 - To a Great Extent	3 - To Some Extent	3 - To Some Extent	3 - To Some Extent	3 - To Some Extent	3 - To Some Extent	3 - To Some Extent	3 - To Some Extent	3 - To Some Extent	3 - To Some Extent	3 - To Some Extent	3 - To Some Extent	3 - To Some Extent	3 - To Some Extent	3 - To Some Extent	3 - To Some Extent	3 - To Some Extent	3 - To Some Extent	3 - To Some Extent	3 - To Some Extent	4 - Often	4 - Often	3 - Seldom	3 - Seldom	3 - Seldom	3 - Seldom	4 - Often	4 - Often	3 - Seldom
21	1	2	2	1	1	1		1	3 - To Some Extent	2 - T o Little Extent	2 - T o Little Extent	3 - To Some Extent	2 - T o Little Extent	2 - T o Little Extent	1 - To a Very Little Extent	1 - To a Very Little Extent	1 - To a Very Little Extent	2 - T o Little Extent	2 - T o Little Extent	2 - T o Little Extent	1 - To a Very Little Extent	4 - To a Great Extent	2 - T o Little Extent	2 - T o Little Extent	2 - T o Little Extent	3 - To Some Extent	1 - To a Very Little Extent	2 - T o Little Extent	1 - To a Very Little Extent	2 - T o Little Extent	2 - T o Little Extent	4 - To a Great Extent	2 - T o Little Extent	2 - T o Little Extent	2 - T o Little Extent	2 - T o Little Extent	3 - To Some Extent	3 - To Some Extent	3 - To Some Extent	3 - To Some Extent	4 - Often	4 - Often	3 - Seldom	2 - Sometimes	4 - Often	1 - Never	5 - Always	5 - Always	4 - Often
22	1	2	1	2	1	1		1	3 - To Some Extent	1 - To a Very Little Extent	1 - To a Very Little Extent	1 - To a Very Little Extent	1 - To a Very Little Extent	1 - To a Very Little Extent	1 - To a Very Little Extent	1 - To a Very Little Extent	1 - To a Very Little Extent	1 - To a Very Little Extent	1 - To a Very Little Extent	1 - To a Very Little Extent	1 - To a Very Little Extent	1 - To a Very Little Extent	1 - To a Very Little Extent	1 - To a Very Little Extent	1 - To a Very Little Extent	1 - To a Very Little Extent	1 - To a Very Little Extent	1 - To a Very Little Extent	1 - To a Very Little Extent	1 - To a Very Little Extent	1 - To a Very Little Extent	1 - To a Very Little Extent	1 - To a Very Little Extent	1 - To a Very Little Extent	1 - To a Very Little Extent	1 - To a Very Little Extent	1 - To a Very Little Extent	1 - To a Very Little Extent	1 - To a Very Little Extent	1 - To a Very Little Extent	5 - Always	4 - Often	5 - Always	5 - Always	5 - Always	5 - Always	5 - Always	5 - Always	5 - Always
23	1	2	1	1	1	1		1	1 - To a Very Little Extent	2 - T o Little Extent	3 - To Some Extent	3 - To Some Extent	2 - T o Little Extent	3 - To Some Extent	1 - To a Very Little Extent	1 - To a Very Little Extent	1 - To a Very Little Extent	1 - To a Very Little Extent	1 - To a Very Little Extent	3 - To Some Extent	1 - To a Very Little Extent	1 - To a Very Little Extent	3 - To Some Extent	1 - To a Very Little Extent	3 - To Some Extent	1 - To a Very Little Extent	1 - To a Very Little Extent	2 - T o Little Extent	1 - To a Very Little Extent	1 - To a Very Little Extent	1 - To a Very Little Extent	2 - T o Little Extent	1 - To a Very Little Extent	1 - To a Very Little Extent	1 - To a Very Little Extent	2 - T o Little Extent	1 - To a Very Little Extent	1 - To a Very Little Extent	1 - To a Very Little Extent	2 - T o Little Extent	5 - Always	5 - Always	5 - Always	4 - Often	5 - Always	3 - Seldom	5 - Always	5 - Always	4 - Often
24	3	1	1	2	2	1		1	1 - To a Very Little Extent	2 - T o Little Extent	2 - T o Little Extent	1 - To a Very Little Extent	2 - T o Little Extent	1 - To a Very Little Extent	1 - To a Very Little Extent	2 - T o Little Extent	2 - T o Little Extent	2 - T o Little Extent	1 - To a Very Little Extent	1 - To a Very Little Extent	2 - T o Little Extent	2 - T o Little Extent	3 - To Some Extent	1 - To a Very Little Extent	3 - To Some Extent	5 - To a Very Great Extent	4 - To a Great Extent	4 - To a Great Extent	4 - To a Great Extent	4 - To a Great Extent	4 - To a Great Extent	4 - To a Great Extent	5 - To a Very Great Extent	4 - To a Great Extent	5 - To a Very Great Extent	4 - To a Great Extent	4 - To a Great Extent	4 - To a Great Extent	4 - To a Great Extent	3 - To Some Extent	3 - Seldom	3 - Seldom	2 - Sometimes	2 - Sometimes	2 - Sometimes	3 - Seldom	3 - Seldom	3 - Seldom	5 - Always
25	2	2	2	2	1	4		2	3 - To Some Extent	3 - To Some Extent	1 - To a Very Little Extent	3 - To Some Extent	3 - To Some Extent	4 - To a Great Extent	4 - To a Great Extent	3 - To Some Extent	4 - To a Great Extent	3 - To Some Extent	3 - To Some Extent	4 - To a Great Extent	5 - To a Very Great Extent	4 - To a Great Extent	4 - To a Great Extent	3 - To Some Extent	3 - To Some Extent	5 - To a Very Great Extent	4 - To a Great Extent	4 - To a Great Extent	3 - To Some Extent	4 - To a Great Extent	5 - To a Very Great Extent	4 - To a Great Extent	4 - To a Great Extent	4 - To a Great Extent	5 - To a Very Great Extent	2 - T o Little Extent	1 - To a Very Little Extent	1 - To a Very Little Extent	3 - To Some Extent	2 - T o Little Extent	3 - Seldom	4 - Often	4 - Often	5 - Always	2 - Sometimes	1 - Never	3 - Seldom	4 - Often	3 - Seldom
26	1	1	2	1	1	3		3	3 - To Some Extent	1 - To a Very Little Extent	2 - T o Little Extent	2 - T o Little Extent	1 - To a Very Little Extent	3 - To Some Extent	2 - T o Little Extent	2 - T o Little Extent	4 - To a Great Extent	2 - T o Little Extent	3 - To Some Extent	3 - To Some Extent	1 - To a Very Little Extent	1 - To a Very Little Extent	4 - To a Great Extent	4 - To a Great Extent	4 - To a Great Extent	4 - To a Great Extent	3 - To Some Extent	4 - To a Great Extent	5 - To a Very Great Extent	4 - To a Great Extent	4 - To a Great Extent	3 - To Some Extent	3 - To Some Extent	4 - To a Great Extent	1 - To a Very Little Extent	3 - To Some Extent	2 - T o Little Extent	1 - To a Very Little Extent	3 - To Some Extent	3 - To Some Extent	5 - Always	4 - Often	5 - Always	3 - Seldom	3 - Seldom	5 - Always	3 - Seldom	3 - Seldom	5 - Always
27	2	2	2	1	1	6		3	5 - To a Very Great Extent	5 - To a Very Great Extent	4 - To a Great Extent	4 - To a Great Extent	3 - To Some Extent	3 - To Some Extent	4 - To a Great Extent	3 - To Some Extent	4 - To a Great Extent	3 - To Some Extent	4 - To a Great Extent	4 - To a Great Extent	1 - To a Very Little Extent	3 - To Some Extent	2 - T o Little Extent	1 - To a Very Little Extent	3 - To Some Extent	2 - T o Little Extent	2 - T o Little Extent	2 - T o Little Extent	1 - To a Very Little Extent	3 - To Some Extent	2 - T o Little Extent	3 - To Some Extent	4 - To a Great Extent	2 - T o Little Extent	2 - T o Little Extent	3 - To Some Extent	1 - To a Very Little Extent	1 - To a Very Little Extent	3 - To Some Extent	4 - To a Great Extent	2 - Sometimes	2 - Sometimes	3 - Seldom	5 - Always	4 - Often	4 - Often	3 - Seldom	4 - Often	2 - Sometimes
28	1	1	2	3	1	3		2	2 - T o Little Extent	3 - To Some Extent	3 - To Some Extent	3 - To Some Extent	2 - T o Little Extent	2 - T o Little Extent	2 - T o Little Extent	5 - To a Very Great Extent	4 - To a Great Extent	3 - To Some Extent	1 - To a Very Little Extent	3 - To Some Extent	1 - To a Very Little Extent	1 - To a Very Little Extent	3 - To Some Extent	3 - To Some Extent	4 - To a Great Extent	4 - To a Great Extent	3 - To Some Extent	3 - To Some Extent	1 - To a Very Little Extent	5 - To a Very Great Extent	4 - To a Great Extent	4 - To a Great Extent	4 - To a Great Extent	2 - T o Little Extent	2 - T o Little Extent	4 - To a Great Extent	2 - T o Little Extent	4 - To a Great Extent	1 - To a Very Little Extent	3 - To Some Extent	3 - Seldom	3 - Seldom	4 - Often	2 - Sometimes	2 - Sometimes	3 - Seldom	4 - Often	3 - Seldom	2 - Sometimes
29	3	1	3	1	1	11		3	5 - To a Very Great Extent	4 - To a Great Extent	1 - To a Very Little Extent	4 - To a Great Extent	5 - To a Very Great Extent	4 - To a Great Extent	4 - To a Great Extent	4 - To a Great Extent	4 - To a Great Extent	5 - To a Very Great Extent	4 - To a Great Extent	4 - To a Great Extent	4 - To a Great Extent	4 - To a Great Extent	3 - To Some Extent	4 - To a Great Extent	4 - To a Great Extent	4 - To a Great Extent	5 - To a Very Great Extent	5 - To a Very Great Extent	5 - To a Very Great Extent	5 - To a Very Great Extent	4 - To a Great Extent	5 - To a Very Great Extent	5 - To a Very Great Extent	5 - To a Very Great Extent	5 - To a Very Great Extent	5 - To a Very Great Extent	3 - To Some Extent	5 - To a Very Great Extent	5 - To a Very Great Extent	5 - To a Very Great Extent	2 - Sometimes	2 - Sometimes	3 - Seldom	1 - Never	1 - Never	2 - Sometimes	2 - Sometimes	4 - Often	2 - Sometimes
30	3	2	3	3	1	6		3	5 - To a Very Great Extent	5 - To a Very Great Extent	4 - To a Great Extent	4 - To a Great Extent	4 - To a Great Extent	5 - To a Very Great Extent	4 - To a Great Extent	4 - To a Great Extent	4 - To a Great Extent	4 - To a Great Extent	5 - To a Very Great Extent	4 - To a Great Extent	4 - To a Great Extent	4 - To a Great Extent	3 - To Some Extent	3 - To Some Extent	2 - T o Little Extent	2 - T o Little Extent	2 - T o Little Extent	5 - To a Very Great Extent	3 - To Some Extent	3 - To Some Extent	1 - To a Very Little Extent	3 - To Some Extent	5 - To a Very Great Extent	4 - To a Great Extent	3 - To Some Extent	5 - To a Very Great Extent	5 - To a Very Great Extent	3 - To Some Extent	4 - To a Great Extent	4 - To a Great Extent	3 - Seldom	4 - Often	4 - Often	3 - Seldom	1 - Never	3 - Seldom	2 - Sometimes	3 - Seldom	3 - Seldom
31	3	1	1	2	1	2		2	2 - T o Little Extent	3 - To Some Extent	3 - To Some Extent	4 - To a Great Extent	4 - To a Great Extent	3 - To Some Extent	4 - To a Great Extent	4 - To a Great Extent	5 - To a Very Great Extent	1 - To a Very Little Extent	2 - T o Little Extent	3 - To Some Extent	5 - To a Very Great Extent	4 - To a Great Extent	3 - To Some Extent	4 - To a Great Extent	3 - To Some Extent	4 - To a Great Extent	5 - To a Very Great Extent	4 - To a Great Extent	4 - To a Great Extent	3 - To Some Extent	2 - T o Little Extent	3 - To Some Extent	5 - To a Very Great Extent	2 - T o Little Extent	1 - To a Very Little Extent	2 - T o Little Extent	3 - To Some Extent	2 - T o Little Extent	3 - To Some Extent	2 - T o Little Extent	4 - Often	2 - Sometimes	2 - Sometimes	3 - Seldom	1 - Never	3 - Seldom	5 - Always	4 - Often	5 - Always
32	2	1	1	1	2	4		2	4 - To a Great Extent	1 - To a Very Little Extent	4 - To a Great Extent	2 - T o Little Extent	4 - To a Great Extent	3 - To Some Extent	1 - To a Very Little Extent	2 - T o Little Extent	3 - To Some Extent	3 - To Some Extent	3 - To Some Extent	3 - To Some Extent	2 - T o Little Extent	2 - T o Little Extent	3 - To Some Extent	4 - To a Great Extent	4 - To a Great Extent	3 - To Some Extent	2 - T o Little Extent	4 - To a Great Extent	4 - To a Great Extent	3 - To Some Extent	3 - To Some Extent	3 - To Some Extent	4 - To a Great Extent	2 - T o Little Extent	2 - T o Little Extent	4 - To a Great Extent	3 - To Some Extent	1 - To a Very Little Extent	3 - To Some Extent	3 - To Some Extent	5 - Always	2 - Sometimes	3 - Seldom	3 - Seldom	4 - Often	4 - Often	3 - Seldom	2 - Sometimes	3 - Seldom
33	1	1	1	1	2	2		2	3 - To Some Extent	4 - To a Great Extent	1 - To a Very Little Extent	2 - T o Little Extent	1 - To a Very Little Extent	2 - T o Little Extent	4 - To a Great Extent	3 - To Some Extent	3 - To Some Extent	4 - To a Great Extent	1 - To a Very Little Extent	1 - To a Very Little Extent	2 - T o Little Extent	3 - To Some Extent	3 - To Some Extent	2 - T o Little Extent	2 - T o Little Extent	2 - T o Little Extent	1 - To a Very Little Extent	2 - T o Little Extent	1 - To a Very Little Extent	2 - T o Little Extent	1 - To a Very Little Extent	3 - To Some Extent	2 - T o Little Extent	1 - To a Very Little Extent	4 - To a Great Extent	2 - T o Little Extent	3 - To Some Extent	1 - To a Very Little Extent	3 - To Some Extent	1 - To a Very Little Extent	3 - Seldom	4 - Often	3 - Seldom	4 - Often	5 - Always	4 - Often	5 - Always	4 - Often	4 - Often
34	3	1	3	2	1	7		1	3 - To Some Extent	3 - To Some Extent	1 - To a Very Little Extent	3 - To Some Extent	4 - To a Great Extent	4 - To a Great Extent	2 - T o Little Extent	2 - T o Little Extent	3 - To Some Extent	2 - T o Little Extent	2 - T o Little Extent	2 - T o Little Extent	3 - To Some Extent	3 - To Some Extent	2 - T o Little Extent	2 - T o Little Extent	4 - To a Great Extent	3 - To Some Extent	5 - To a Very Great Extent	2 - T o Little Extent	1 - To a Very Little Extent	4 - To a Great Extent	3 - To Some Extent	2 - T o Little Extent	3 - To Some Extent	3 - To Some Extent	3 - To Some Extent	2 - T o Little Extent	5 - To a Very Great Extent	5 - To a Very Great Extent	4 - To a Great Extent	4 - To a Great Extent	3 - Seldom	5 - Always	3 - Seldom	2 - Sometimes	1 - Never	2 - Sometimes	4 - Often	3 - Seldom	2 - Sometimes
35	3	2	1	3	1	1		1	2 - T o Little Extent	2 - T o Little Extent	1 - To a Very Little Extent	3 - To Some Extent	2 - T o Little Extent	2 - T o Little Extent	3 - To Some Extent	4 - To a Great Extent	2 - T o Little Extent	2 - T o Little Extent	3 - To Some Extent	2 - T o Little Extent	2 - T o Little Extent	3 - To Some Extent	4 - To a Great Extent	2 - T o Little Extent	1 - To a Very Little Extent	4 - To a Great Extent	3 - To Some Extent	3 - To Some Extent	2 - T o Little Extent	4 - To a Great Extent	3 - To Some Extent	4 - To a Great Extent	2 - T o Little Extent	2 - T o Little Extent	3 - To Some Extent	4 - To a Great Extent	4 - To a Great Extent	3 - To Some Extent	3 - To Some Extent	3 - To Some Extent	3 - Seldom	3 - Seldom	3 - Seldom	2 - Sometimes	2 - Sometimes	5 - Always	4 - Often	4 - Often	3 - Seldom
36	1	2	1	2	1	1		1	4 - To a Great Extent	1 - To a Very Little Extent	3 - To Some Extent	2 - T o Little Extent	1 - To a Very Little Extent	4 - To a Great Extent	4 - To a Great Extent	4 - To a Great Extent	4 - To a Great Extent	4 - To a Great Extent	4 - To a Great Extent	4 - To a Great Extent	4 - To a Great Extent	3 - To Some Extent	5 - To a Very Great Extent	5 - To a Very Great Extent	5 - To a Very Great Extent	5 - To a Very Great Extent	5 - To a Very Great Extent	5 - To a Very Great Extent	5 - To a Very Great Extent	5 - To a Very Great Extent	5 - To a Very Great Extent	5 - To a Very Great Extent	5 - To a Very Great Extent	5 - To a Very Great Extent	5 - To a Very Great Extent	5 - To a Very Great Extent	2 - T o Little Extent	3 - To Some Extent	5 - To a Very Great Extent	5 - To a Very Great Extent	5 - Always	5 - Always	5 - Always	5 - Always	5 - Always	2 - Sometimes	5 - Always	5 - Always	5 - Always
37	1	1	2	1	1	3		3	3 - To Some Extent	1 - To a Very Little Extent	2 - T o Little Extent	2 - T o Little Extent	1 - To a Very Little Extent	3 - To Some Extent	2 - T o Little Extent	2 - T o Little Extent	4 - To a Great Extent	2 - T o Little Extent	3 - To Some Extent	3 - To Some Extent	1 - To a Very Little Extent	1 - To a Very Little Extent	4 - To a Great Extent	4 - To a Great Extent	4 - To a Great Extent	4 - To a Great Extent	3 - To Some Extent	4 - To a Great Extent	5 - To a Very Great Extent	4 - To a Great Extent	4 - To a Great Extent	3 - To Some Extent	3 - To Some Extent	4 - To a Great Extent	1 - To a Very Little Extent	3 - To Some Extent	2 - T o Little Extent	1 - To a Very Little Extent	3 - To Some Extent	3 - To Some Extent	5 - Always	4 - Often	5 - Always	3 - Seldom	3 - Seldom	5 - Always	3 - Seldom	3 - Seldom	5 - Always
38	2	2	2	1	1	6		3	5 - To a Very Great Extent	5 - To a Very Great Extent	4 - To a Great Extent	4 - To a Great Extent	3 - To Some Extent	3 - To Some Extent	4 - To a Great Extent	3 - To Some Extent	4 - To a Great Extent	3 - To Some Extent	4 - To a Great Extent	4 - To a Great Extent	1 - To a Very Little Extent	3 - To Some Extent	2 - T o Little Extent	1 - To a Very Little Extent	3 - To Some Extent	2 - T o Little Extent	2 - T o Little Extent	2 - T o Little Extent	1 - To a Very Little Extent	3 - To Some Extent	2 - T o Little Extent	3 - To Some Extent	4 - To a Great Extent	2 - T o Little Extent	2 - T o Little Extent	3 - To Some Extent	1 - To a Very Little Extent	1 - To a Very Little Extent	3 - To Some Extent	4 - To a Great Extent	2 - Sometimes	2 - Sometimes	3 - Seldom	5 - Always	4 - Often	4 - Often	3 - Seldom	4 - Often	2 - Sometimes
39	1	1	2	3	1	3		2	2 - T o Little Extent	3 - To Some Extent	3 - To Some Extent	3 - To Some Extent	2 - T o Little Extent	2 - T o Little Extent	2 - T o Little Extent	5 - To a Very Great Extent	4 - To a Great Extent	3 - To Some Extent	1 - To a Very Little Extent	3 - To Some Extent	1 - To a Very Little Extent	1 - To a Very Little Extent	3 - To Some Extent	3 - To Some Extent	4 - To a Great Extent	4 - To a Great Extent	3 - To Some Extent	3 - To Some Extent	1 - To a Very Little Extent	5 - To a Very Great Extent	4 - To a Great Extent	4 - To a Great Extent	4 - To a Great Extent	2 - T o Little Extent	2 - T o Little Extent	4 - To a Great Extent	2 - T o Little Extent	4 - To a Great Extent	1 - To a Very Little Extent	3 - To Some Extent	3 - Seldom	3 - Seldom	4 - Often	2 - Sometimes	2 - Sometimes	3 - Seldom	4 - Often	3 - Seldom	2 - Sometimes
40	3	1	3	1	1	11		3	5 - To a Very Great Extent	4 - To a Great Extent	1 - To a Very Little Extent	4 - To a Great Extent	5 - To a Very Great Extent	4 - To a Great Extent	4 - To a Great Extent	4 - To a Great Extent	4 - To a Great Extent	5 - To a Very Great Extent	4 - To a Great Extent	4 - To a Great Extent	4 - To a Great Extent	4 - To a Great Extent	3 - To Some Extent	4 - To a Great Extent	4 - To a Great Extent	4 - To a Great Extent	5 - To a Very Great Extent	5 - To a Very Great Extent	5 - To a Very Great Extent	5 - To a Very Great Extent	4 - To a Great Extent	5 - To a Very Great Extent	5 - To a Very Great Extent	5 - To a Very Great Extent	5 - To a Very Great Extent	5 - To a Very Great Extent	3 - To Some Extent	5 - To a Very Great Extent	5 - To a Very Great Extent	5 - To a Very Great Extent	2 - Sometimes	2 - Sometimes	3 - Seldom	1 - Never	1 - Never	2 - Sometimes	2 - Sometimes	4 - Often	2 - Sometimes
41	3	2	3	3	1	6		3	5 - To a Very Great Extent	5 - To a Very Great Extent	4 - To a Great Extent	4 - To a Great Extent	4 - To a Great Extent	5 - To a Very Great Extent	4 - To a Great Extent	4 - To a Great Extent	4 - To a Great Extent	4 - To a Great Extent	5 - To a Very Great Extent	4 - To a Great Extent	4 - To a Great Extent	4 - To a Great Extent	3 - To Some Extent	3 - To Some Extent	2 - T o Little Extent	2 - T o Little Extent	2 - T o Little Extent	5 - To a Very Great Extent	3 - To Some Extent	3 - To Some Extent	1 - To a Very Little Extent	3 - To Some Extent	5 - To a Very Great Extent	4 - To a Great Extent	3 - To Some Extent	5 - To a Very Great Extent	5 - To a Very Great Extent	3 - To Some Extent	4 - To a Great Extent	4 - To a Great Extent	3 - Seldom	4 - Often	4 - Often	3 - Seldom	1 - Never	3 - Seldom	2 - Sometimes	3 - Seldom	3 - Seldom
42	3	1	1	2	1	2		2	2 - T o Little Extent	3 - To Some Extent	3 - To Some Extent	4 - To a Great Extent	4 - To a Great Extent	3 - To Some Extent	4 - To a Great Extent	4 - To a Great Extent	5 - To a Very Great Extent	1 - To a Very Little Extent	2 - T o Little Extent	3 - To Some Extent	5 - To a Very Great Extent	4 - To a Great Extent	3 - To Some Extent	4 - To a Great Extent	3 - To Some Extent	4 - To a Great Extent	5 - To a Very Great Extent	4 - To a Great Extent	4 - To a Great Extent	3 - To Some Extent	2 - T o Little Extent	3 - To Some Extent	5 - To a Very Great Extent	2 - T o Little Extent	1 - To a Very Little Extent	2 - T o Little Extent	3 - To Some Extent	2 - T o Little Extent	3 - To Some Extent	2 - T o Little Extent	4 - Often	2 - Sometimes	2 - Sometimes	3 - Seldom	1 - Never	3 - Seldom	5 - Always	4 - Often	5 - Always
43	2	1	1	1	2	4		2	4 - To a Great Extent	1 - To a Very Little Extent	4 - To a Great Extent	2 - T o Little Extent	4 - To a Great Extent	3 - To Some Extent	1 - To a Very Little Extent	2 - T o Little Extent	3 - To Some Extent	3 - To Some Extent	3 - To Some Extent	3 - To Some Extent	2 - T o Little Extent	2 - T o Little Extent	3 - To Some Extent	4 - To a Great Extent	4 - To a Great Extent	3 - To Some Extent	2 - T o Little Extent	4 - To a Great Extent	4 - To a Great Extent	3 - To Some Extent	3 - To Some Extent	3 - To Some Extent	4 - To a Great Extent	2 - T o Little Extent	2 - T o Little Extent	4 - To a Great Extent	3 - To Some Extent	1 - To a Very Little Extent	3 - To Some Extent	3 - To Some Extent	5 - Always	2 - Sometimes	3 - Seldom	3 - Seldom	4 - Often	4 - Often	3 - Seldom	2 - Sometimes	3 - Seldom
44	1	1	1	1	2	2		2	3 - To Some Extent	4 - To a Great Extent	1 - To a Very Little Extent	2 - T o Little Extent	1 - To a Very Little Extent	2 - T o Little Extent	4 - To a Great Extent	3 - To Some Extent	3 - To Some Extent	4 - To a Great Extent	1 - To a Very Little Extent	1 - To a Very Little Extent	2 - T o Little Extent	3 - To Some Extent	3 - To Some Extent	2 - T o Little Extent	2 - T o Little Extent	2 - T o Little Extent	1 - To a Very Little Extent	2 - T o Little Extent	1 - To a Very Little Extent	2 - T o Little Extent	1 - To a Very Little Extent	3 - To Some Extent	2 - T o Little Extent	1 - To a Very Little Extent	4 - To a Great Extent	2 - T o Little Extent	3 - To Some Extent	1 - To a Very Little Extent	3 - To Some Extent	1 - To a Very Little Extent	3 - Seldom	4 - Often	3 - Seldom	4 - Often	5 - Always	4 - Often	5 - Always	4 - Often	4 - Often
45	3	1	3	2	1	7		1	3 - To Some Extent	3 - To Some Extent	1 - To a Very Little Extent	3 - To Some Extent	4 - To a Great Extent	4 - To a Great Extent	2 - T o Little Extent	2 - T o Little Extent	3 - To Some Extent	2 - T o Little Extent	2 - T o Little Extent	2 - T o Little Extent	3 - To Some Extent	3 - To Some Extent	2 - T o Little Extent	2 - T o Little Extent	4 - To a Great Extent	3 - To Some Extent	5 - To a Very Great Extent	2 - T o Little Extent	1 - To a Very Little Extent	4 - To a Great Extent	3 - To Some Extent	2 - T o Little Extent	3 - To Some Extent	3 - To Some Extent	3 - To Some Extent	2 - T o Little Extent	5 - To a Very Great Extent	5 - To a Very Great Extent	4 - To a Great Extent	4 - To a Great Extent	3 - Seldom	5 - Always	3 - Seldom	2 - Sometimes	1 - Never	2 - Sometimes	4 - Often	3 - Seldom	2 - Sometimes
46	3	2	1	3	1	1		1	2 - T o Little Extent	2 - T o Little Extent	1 - To a Very Little Extent	3 - To Some Extent	2 - T o Little Extent	2 - T o Little Extent	3 - To Some Extent	4 - To a Great Extent	2 - T o Little Extent	2 - T o Little Extent	3 - To Some Extent	2 - T o Little Extent	2 - T o Little Extent	3 - To Some Extent	4 - To a Great Extent	2 - T o Little Extent	1 - To a Very Little Extent	4 - To a Great Extent	3 - To Some Extent	3 - To Some Extent	2 - T o Little Extent	4 - To a Great Extent	3 - To Some Extent	4 - To a Great Extent	2 - T o Little Extent	2 - T o Little Extent	3 - To Some Extent	4 - To a Great Extent	4 - To a Great Extent	3 - To Some Extent	3 - To Some Extent	3 - To Some Extent	3 - Seldom	3 - Seldom	3 - Seldom	2 - Sometimes	2 - Sometimes	5 - Always	4 - Often	4 - Often	3 - Seldom
47	1	2	1	2	1	1		1	4 - To a Great Extent	1 - To a Very Little Extent	3 - To Some Extent	2 - T o Little Extent	1 - To a Very Little Extent	4 - To a Great Extent	4 - To a Great Extent	4 - To a Great Extent	4 - To a Great Extent	4 - To a Great Extent	4 - To a Great Extent	4 - To a Great Extent	4 - To a Great Extent	3 - To Some Extent	5 - To a Very Great Extent	5 - To a Very Great Extent	5 - To a Very Great Extent	5 - To a Very Great Extent	5 - To a Very Great Extent	5 - To a Very Great Extent	5 - To a Very Great Extent	5 - To a Very Great Extent	5 - To a Very Great Extent	5 - To a Very Great Extent	5 - To a Very Great Extent	5 - To a Very Great Extent	5 - To a Very Great Extent	5 - To a Very Great Extent	2 - T o Little Extent	3 - To Some Extent	5 - To a Very Great Extent	5 - To a Very Great Extent	5 - Always	5 - Always	5 - Always	5 - Always	5 - Always	2 - Sometimes	5 - Always	5 - Always	5 - Always
48	3	1	1	3	2	3		2	4 - To a Great Extent	5 - To a Very Great Extent	5 - To a Very Great Extent	4 - To a Great Extent	5 - To a Very Great Extent	4 - To a Great Extent	4 - To a Great Extent	5 - To a Very Great Extent	5 - To a Very Great Extent	4 - To a Great Extent	5 - To a Very Great Extent	4 - To a Great Extent	4 - To a Great Extent	4 - To a Great Extent	4 - To a Great Extent	4 - To a Great Extent	4 - To a Great Extent	4 - To a Great Extent	4 - To a Great Extent	5 - To a Very Great Extent	5 - To a Very Great Extent	3 - To Some Extent	3 - To Some Extent	4 - To a Great Extent	4 - To a Great Extent	4 - To a Great Extent	3 - To Some Extent	4 - To a Great Extent	5 - To a Very Great Extent	4 - To a Great Extent	5 - To a Very Great Extent	4 - To a Great Extent	2 - Sometimes	3 - Seldom	5 - Always	5 - Always	3 - Seldom	4 - Often	3 - Seldom	4 - Often	3 - Seldom
49	1	2	1	1	1	4		1	3 - To Some Extent	3 - To Some Extent	3 - To Some Extent	3 - To Some Extent	3 - To Some Extent	3 - To Some Extent	2 - T o Little Extent	2 - T o Little Extent	2 - T o Little Extent	2 - T o Little Extent	2 - T o Little Extent	3 - To Some Extent	4 - To a Great Extent	3 - To Some Extent	3 - To Some Extent	3 - To Some Extent	3 - To Some Extent	3 - To Some Extent	3 - To Some Extent	3 - To Some Extent	3 - To Some Extent	3 - To Some Extent	3 - To Some Extent	3 - To Some Extent	3 - To Some Extent	3 - To Some Extent	3 - To Some Extent	3 - To Some Extent	3 - To Some Extent	3 - To Some Extent	3 - To Some Extent	3 - To Some Extent	4 - Often	4 - Often	3 - Seldom	3 - Seldom	3 - Seldom	3 - Seldom	4 - Often	4 - Often	3 - Seldom
50	1	2	2	1	1	1		1	3 - To Some Extent	2 - T o Little Extent	2 - T o Little Extent	3 - To Some Extent	2 - T o Little Extent	2 - T o Little Extent	1 - To a Very Little Extent	1 - To a Very Little Extent	1 - To a Very Little Extent	2 - T o Little Extent	2 - T o Little Extent	2 - T o Little Extent	1 - To a Very Little Extent	4 - To a Great Extent	2 - T o Little Extent	2 - T o Little Extent	2 - T o Little Extent	3 - To Some Extent	1 - To a Very Little Extent	2 - T o Little Extent	1 - To a Very Little Extent	2 - T o Little Extent	2 - T o Little Extent	4 - To a Great Extent	2 - T o Little Extent	2 - T o Little Extent	2 - T o Little Extent	2 - T o Little Extent	3 - To Some Extent	3 - To Some Extent	3 - To Some Extent	3 - To Some Extent	4 - Often	4 - Often	3 - Seldom	2 - Sometimes	4 - Often	1 - Never	5 - Always	5 - Always	4 - Often
51	1	2	1	2	1	1		1	3 - To Some Extent	1 - To a Very Little Extent	1 - To a Very Little Extent	1 - To a Very Little Extent	1 - To a Very Little Extent	1 - To a Very Little Extent	1 - To a Very Little Extent	1 - To a Very Little Extent	1 - To a Very Little Extent	1 - To a Very Little Extent	1 - To a Very Little Extent	1 - To a Very Little Extent	1 - To a Very Little Extent	1 - To a Very Little Extent	1 - To a Very Little Extent	1 - To a Very Little Extent	1 - To a Very Little Extent	1 - To a Very Little Extent	1 - To a Very Little Extent	1 - To a Very Little Extent	1 - To a Very Little Extent	1 - To a Very Little Extent	1 - To a Very Little Extent	1 - To a Very Little Extent	1 - To a Very Little Extent	1 - To a Very Little Extent	1 - To a Very Little Extent	1 - To a Very Little Extent	1 - To a Very Little Extent	1 - To a Very Little Extent	1 - To a Very Little Extent	1 - To a Very Little Extent	5 - Always	4 - Often	5 - Always	5 - Always	5 - Always	5 - Always	5 - Always	5 - Always	5 - Always
52	1	2	1	1	1	1		1	1 - To a Very Little Extent	2 - T o Little Extent	3 - To Some Extent	3 - To Some Extent	2 - T o Little Extent	3 - To Some Extent	1 - To a Very Little Extent	1 - To a Very Little Extent	1 - To a Very Little Extent	1 - To a Very Little Extent	1 - To a Very Little Extent	3 - To Some Extent	1 - To a Very Little Extent	1 - To a Very Little Extent	3 - To Some Extent	1 - To a Very Little Extent	3 - To Some Extent	1 - To a Very Little Extent	1 - To a Very Little Extent	2 - T o Little Extent	1 - To a Very Little Extent	1 - To a Very Little Extent	1 - To a Very Little Extent	2 - T o Little Extent	1 - To a Very Little Extent	1 - To a Very Little Extent	1 - To a Very Little Extent	2 - T o Little Extent	1 - To a Very Little Extent	1 - To a Very Little Extent	1 - To a Very Little Extent	2 - T o Little Extent	5 - Always	5 - Always	5 - Always	4 - Often	5 - Always	3 - Seldom	5 - Always	5 - Always	4 - Often
53	3	1	1	2	2	1		1	1 - To a Very Little Extent	2 - T o Little Extent	2 - T o Little Extent	1 - To a Very Little Extent	2 - T o Little Extent	1 - To a Very Little Extent	1 - To a Very Little Extent	2 - T o Little Extent	2 - T o Little Extent	2 - T o Little Extent	1 - To a Very Little Extent	1 - To a Very Little Extent	2 - T o Little Extent	2 - T o Little Extent	3 - To Some Extent	1 - To a Very Little Extent	3 - To Some Extent	5 - To a Very Great Extent	4 - To a Great Extent	4 - To a Great Extent	4 - To a Great Extent	4 - To a Great Extent	4 - To a Great Extent	4 - To a Great Extent	5 - To a Very Great Extent	4 - To a Great Extent	5 - To a Very Great Extent	4 - To a Great Extent	4 - To a Great Extent	4 - To a Great Extent	4 - To a Great Extent	3 - To Some Extent	3 - Seldom	3 - Seldom	2 - Sometimes	2 - Sometimes	2 - Sometimes	3 - Seldom	3 - Seldom	3 - Seldom	5 - Always
54	2	2	2	2	1	4		2	3 - To Some Extent	3 - To Some Extent	1 - To a Very Little Extent	3 - To Some Extent	3 - To Some Extent	4 - To a Great Extent	4 - To a Great Extent	3 - To Some Extent	4 - To a Great Extent	3 - To Some Extent	3 - To Some Extent	4 - To a Great Extent	5 - To a Very Great Extent	4 - To a Great Extent	4 - To a Great Extent	3 - To Some Extent	3 - To Some Extent	5 - To a Very Great Extent	4 - To a Great Extent	4 - To a Great Extent	3 - To Some Extent	4 - To a Great Extent	5 - To a Very Great Extent	4 - To a Great Extent	4 - To a Great Extent	4 - To a Great Extent	5 - To a Very Great Extent	2 - T o Little Extent	1 - To a Very Little Extent	1 - To a Very Little Extent	3 - To Some Extent	2 - T o Little Extent	3 - Seldom	4 - Often	4 - Often	5 - Always	2 - Sometimes	1 - Never	3 - Seldom	4 - Often	3 - Seldom
55	1	1	2	1	1	3		3	3 - To Some Extent	1 - To a Very Little Extent	2 - T o Little Extent	2 - T o Little Extent	1 - To a Very Little Extent	3 - To Some Extent	2 - T o Little Extent	2 - T o Little Extent	4 - To a Great Extent	2 - T o Little Extent	3 - To Some Extent	3 - To Some Extent	1 - To a Very Little Extent	1 - To a Very Little Extent	4 - To a Great Extent	4 - To a Great Extent	4 - To a Great Extent	4 - To a Great Extent	3 - To Some Extent	4 - To a Great Extent	5 - To a Very Great Extent	4 - To a Great Extent	4 - To a Great Extent	3 - To Some Extent	3 - To Some Extent	4 - To a Great Extent	1 - To a Very Little Extent	3 - To Some Extent	2 - T o Little Extent	1 - To a Very Little Extent	3 - To Some Extent	3 - To Some Extent	5 - Always	4 - Often	5 - Always	3 - Seldom	3 - Seldom	5 - Always	3 - Seldom	3 - Seldom	5 - Always
56	2	2	2	1	1	6		3	5 - To a Very Great Extent	5 - To a Very Great Extent	4 - To a Great Extent	4 - To a Great Extent	3 - To Some Extent	3 - To Some Extent	4 - To a Great Extent	3 - To Some Extent	4 - To a Great Extent	3 - To Some Extent	4 - To a Great Extent	4 - To a Great Extent	1 - To a Very Little Extent	3 - To Some Extent	2 - T o Little Extent	1 - To a Very Little Extent	3 - To Some Extent	2 - T o Little Extent	2 - T o Little Extent	2 - T o Little Extent	1 - To a Very Little Extent	3 - To Some Extent	2 - T o Little Extent	3 - To Some Extent	4 - To a Great Extent	2 - T o Little Extent	2 - T o Little Extent	3 - To Some Extent	1 - To a Very Little Extent	1 - To a Very Little Extent	3 - To Some Extent	4 - To a Great Extent	2 - Sometimes	2 - Sometimes	3 - Seldom	5 - Always	4 - Often	4 - Often	3 - Seldom	4 - Often	2 - Sometimes
57	1	1	2	3	1	3		2	2 - T o Little Extent	3 - To Some Extent	3 - To Some Extent	3 - To Some Extent	2 - T o Little Extent	2 - T o Little Extent	2 - T o Little Extent	5 - To a Very Great Extent	4 - To a Great Extent	3 - To Some Extent	1 - To a Very Little Extent	3 - To Some Extent	1 - To a Very Little Extent	1 - To a Very Little Extent	3 - To Some Extent	3 - To Some Extent	4 - To a Great Extent	4 - To a Great Extent	3 - To Some Extent	3 - To Some Extent	1 - To a Very Little Extent	5 - To a Very Great Extent	4 - To a Great Extent	4 - To a Great Extent	4 - To a Great Extent	2 - T o Little Extent	2 - T o Little Extent	4 - To a Great Extent	2 - T o Little Extent	4 - To a Great Extent	1 - To a Very Little Extent	3 - To Some Extent	3 - Seldom	3 - Seldom	4 - Often	2 - Sometimes	2 - Sometimes	3 - Seldom	4 - Often	3 - Seldom	2 - Sometimes
58	3	1	1	3	2	3		2	4 - To a Great Extent	5 - To a Very Great Extent	5 - To a Very Great Extent	4 - To a Great Extent	5 - To a Very Great Extent	4 - To a Great Extent	4 - To a Great Extent	5 - To a Very Great Extent	5 - To a Very Great Extent	4 - To a Great Extent	5 - To a Very Great Extent	4 - To a Great Extent	4 - To a Great Extent	4 - To a Great Extent	4 - To a Great Extent	4 - To a Great Extent	4 - To a Great Extent	4 - To a Great Extent	4 - To a Great Extent	5 - To a Very Great Extent	5 - To a Very Great Extent	3 - To Some Extent	3 - To Some Extent	4 - To a Great Extent	4 - To a Great Extent	4 - To a Great Extent	3 - To Some Extent	4 - To a Great Extent	5 - To a Very Great Extent	4 - To a Great Extent	5 - To a Very Great Extent	4 - To a Great Extent	2 - Sometimes	3 - Seldom	5 - Always	5 - Always	3 - Seldom	4 - Often	3 - Seldom	4 - Often	3 - Seldom
59	1	2	1	1	1	4		1	3 - To Some Extent	3 - To Some Extent	3 - To Some Extent	3 - To Some Extent	3 - To Some Extent	3 - To Some Extent	2 - T o Little Extent	2 - T o Little Extent	2 - T o Little Extent	2 - T o Little Extent	2 - T o Little Extent	3 - To Some Extent	4 - To a Great Extent	3 - To Some Extent	3 - To Some Extent	3 - To Some Extent	3 - To Some Extent	3 - To Some Extent	3 - To Some Extent	3 - To Some Extent	3 - To Some Extent	3 - To Some Extent	3 - To Some Extent	3 - To Some Extent	3 - To Some Extent	3 - To Some Extent	3 - To Some Extent	3 - To Some Extent	3 - To Some Extent	3 - To Some Extent	3 - To Some Extent	3 - To Some Extent	4 - Often	4 - Often	3 - Seldom	3 - Seldom	3 - Seldom	3 - Seldom	4 - Often	4 - Often	3 - Seldom
60	1	2	2	1	1	1		1	3 - To Some Extent	2 - T o Little Extent	2 - T o Little Extent	3 - To Some Extent	2 - T o Little Extent	2 - T o Little Extent	1 - To a Very Little Extent	1 - To a Very Little Extent	1 - To a Very Little Extent	2 - T o Little Extent	2 - T o Little Extent	2 - T o Little Extent	1 - To a Very Little Extent	4 - To a Great Extent	2 - T o Little Extent	2 - T o Little Extent	2 - T o Little Extent	3 - To Some Extent	1 - To a Very Little Extent	2 - T o Little Extent	1 - To a Very Little Extent	2 - T o Little Extent	2 - T o Little Extent	4 - To a Great Extent	2 - T o Little Extent	2 - T o Little Extent	2 - T o Little Extent	2 - T o Little Extent	3 - To Some Extent	3 - To Some Extent	3 - To Some Extent	3 - To Some Extent	4 - Often	4 - Often	3 - Seldom	2 - Sometimes	4 - Often	1 - Never	5 - Always	5 - Always	4 - Often
61	1	2	1	2	1	1		1	3 - To Some Extent	1 - To a Very Little Extent	1 - To a Very Little Extent	1 - To a Very Little Extent	1 - To a Very Little Extent	1 - To a Very Little Extent	1 - To a Very Little Extent	1 - To a Very Little Extent	1 - To a Very Little Extent	1 - To a Very Little Extent	1 - To a Very Little Extent	1 - To a Very Little Extent	1 - To a Very Little Extent	1 - To a Very Little Extent	1 - To a Very Little Extent	1 - To a Very Little Extent	1 - To a Very Little Extent	1 - To a Very Little Extent	1 - To a Very Little Extent	1 - To a Very Little Extent	1 - To a Very Little Extent	1 - To a Very Little Extent	1 - To a Very Little Extent	1 - To a Very Little Extent	1 - To a Very Little Extent	1 - To a Very Little Extent	1 - To a Very Little Extent	1 - To a Very Little Extent	1 - To a Very Little Extent	1 - To a Very Little Extent	1 - To a Very Little Extent	1 - To a Very Little Extent	5 - Always	4 - Often	5 - Always	5 - Always	5 - Always	5 - Always	5 - Always	5 - Always	5 - Always
62	1	2	1	1	1	1		1	1 - To a Very Little Extent	2 - T o Little Extent	3 - To Some Extent	3 - To Some Extent	2 - T o Little Extent	3 - To Some Extent	1 - To a Very Little Extent	1 - To a Very Little Extent	1 - To a Very Little Extent	1 - To a Very Little Extent	1 - To a Very Little Extent	3 - To Some Extent	1 - To a Very Little Extent	1 - To a Very Little Extent	3 - To Some Extent	1 - To a Very Little Extent	3 - To Some Extent	1 - To a Very Little Extent	1 - To a Very Little Extent	2 - T o Little Extent	1 - To a Very Little Extent	1 - To a Very Little Extent	1 - To a Very Little Extent	2 - T o Little Extent	1 - To a Very Little Extent	1 - To a Very Little Extent	1 - To a Very Little Extent	2 - T o Little Extent	1 - To a Very Little Extent	1 - To a Very Little Extent	1 - To a Very Little Extent	2 - T o Little Extent	5 - Always	5 - Always	5 - Always	4 - Often	5 - Always	3 - Seldom	5 - Always	5 - Always	4 - Often
63	3	1	1	2	2	1		1	1 - To a Very Little Extent	2 - T o Little Extent	2 - T o Little Extent	1 - To a Very Little Extent	2 - T o Little Extent	1 - To a Very Little Extent	1 - To a Very Little Extent	2 - T o Little Extent	2 - T o Little Extent	2 - T o Little Extent	1 - To a Very Little Extent	1 - To a Very Little Extent	2 - T o Little Extent	2 - T o Little Extent	3 - To Some Extent	1 - To a Very Little Extent	3 - To Some Extent	5 - To a Very Great Extent	4 - To a Great Extent	4 - To a Great Extent	4 - To a Great Extent	4 - To a Great Extent	4 - To a Great Extent	4 - To a Great Extent	5 - To a Very Great Extent	4 - To a Great Extent	5 - To a Very Great Extent	4 - To a Great Extent	4 - To a Great Extent	4 - To a Great Extent	4 - To a Great Extent	3 - To Some Extent	3 - Seldom	3 - Seldom	2 - Sometimes	2 - Sometimes	2 - Sometimes	3 - Seldom	3 - Seldom	3 - Seldom	5 - Always
64	2	2	2	2	1	4		2	3 - To Some Extent	3 - To Some Extent	1 - To a Very Little Extent	3 - To Some Extent	3 - To Some Extent	4 - To a Great Extent	4 - To a Great Extent	3 - To Some Extent	4 - To a Great Extent	3 - To Some Extent	3 - To Some Extent	4 - To a Great Extent	5 - To a Very Great Extent	4 - To a Great Extent	4 - To a Great Extent	3 - To Some Extent	3 - To Some Extent	5 - To a Very Great Extent	4 - To a Great Extent	4 - To a Great Extent	3 - To Some Extent	4 - To a Great Extent	5 - To a Very Great Extent	4 - To a Great Extent	4 - To a Great Extent	4 - To a Great Extent	5 - To a Very Great Extent	2 - T o Little Extent	1 - To a Very Little Extent	1 - To a Very Little Extent	3 - To Some Extent	2 - T o Little Extent	3 - Seldom	4 - Often	4 - Often	5 - Always	2 - Sometimes	1 - Never	3 - Seldom	4 - Often	3 - Seldom
65	1	1	2	1	1	3		3	3 - To Some Extent	1 - To a Very Little Extent	2 - T o Little Extent	2 - T o Little Extent	1 - To a Very Little Extent	3 - To Some Extent	2 - T o Little Extent	2 - T o Little Extent	4 - To a Great Extent	2 - T o Little Extent	3 - To Some Extent	3 - To Some Extent	1 - To a Very Little Extent	1 - To a Very Little Extent	4 - To a Great Extent	4 - To a Great Extent	4 - To a Great Extent	4 - To a Great Extent	3 - To Some Extent	4 - To a Great Extent	5 - To a Very Great Extent	4 - To a Great Extent	4 - To a Great Extent	3 - To Some Extent	3 - To Some Extent	4 - To a Great Extent	1 - To a Very Little Extent	3 - To Some Extent	2 - T o Little Extent	1 - To a Very Little Extent	3 - To Some Extent	3 - To Some Extent	5 - Always	4 - Often	5 - Always	3 - Seldom	3 - Seldom	5 - Always	3 - Seldom	3 - Seldom	5 - Always
66	2	2	2	1	1	6		3	5 - To a Very Great Extent	5 - To a Very Great Extent	4 - To a Great Extent	4 - To a Great Extent	3 - To Some Extent	3 - To Some Extent	4 - To a Great Extent	3 - To Some Extent	4 - To a Great Extent	3 - To Some Extent	4 - To a Great Extent	4 - To a Great Extent	1 - To a Very Little Extent	3 - To Some Extent	2 - T o Little Extent	1 - To a Very Little Extent	3 - To Some Extent	2 - T o Little Extent	2 - T o Little Extent	2 - T o Little Extent	1 - To a Very Little Extent	3 - To Some Extent	2 - T o Little Extent	3 - To Some Extent	4 - To a Great Extent	2 - T o Little Extent	2 - T o Little Extent	3 - To Some Extent	1 - To a Very Little Extent	1 - To a Very Little Extent	3 - To Some Extent	4 - To a Great Extent	2 - Sometimes	2 - Sometimes	3 - Seldom	5 - Always	4 - Often	4 - Often	3 - Seldom	4 - Often	2 - Sometimes
67	1	1	2	3	1	3		2	2 - T o Little Extent	3 - To Some Extent	3 - To Some Extent	3 - To Some Extent	2 - T o Little Extent	2 - T o Little Extent	2 - T o Little Extent	5 - To a Very Great Extent	4 - To a Great Extent	3 - To Some Extent	1 - To a Very Little Extent	3 - To Some Extent	1 - To a Very Little Extent	1 - To a Very Little Extent	3 - To Some Extent	3 - To Some Extent	4 - To a Great Extent	4 - To a Great Extent	3 - To Some Extent	3 - To Some Extent	1 - To a Very Little Extent	5 - To a Very Great Extent	4 - To a Great Extent	4 - To a Great Extent	4 - To a Great Extent	2 - T o Little Extent	2 - T o Little Extent	4 - To a Great Extent	2 - T o Little Extent	4 - To a Great Extent	1 - To a Very Little Extent	3 - To Some Extent	3 - Seldom	3 - Seldom	4 - Often	2 - Sometimes	2 - Sometimes	3 - Seldom	4 - Often	3 - Seldom	2 - Sometimes
68	3	1	3	1	1	11		3	5 - To a Very Great Extent	4 - To a Great Extent	1 - To a Very Little Extent	4 - To a Great Extent	5 - To a Very Great Extent	4 - To a Great Extent	4 - To a Great Extent	4 - To a Great Extent	4 - To a Great Extent	5 - To a Very Great Extent	4 - To a Great Extent	4 - To a Great Extent	4 - To a Great Extent	4 - To a Great Extent	3 - To Some Extent	4 - To a Great Extent	4 - To a Great Extent	4 - To a Great Extent	5 - To a Very Great Extent	5 - To a Very Great Extent	5 - To a Very Great Extent	5 - To a Very Great Extent	4 - To a Great Extent	5 - To a Very Great Extent	5 - To a Very Great Extent	5 - To a Very Great Extent	5 - To a Very Great Extent	5 - To a Very Great Extent	3 - To Some Extent	5 - To a Very Great Extent	5 - To a Very Great Extent	5 - To a Very Great Extent	2 - Sometimes	2 - Sometimes	3 - Seldom	1 - Never	1 - Never	2 - Sometimes	2 - Sometimes	4 - Often	2 - Sometimes
69	3	2	3	3	1	6		3	5 - To a Very Great Extent	5 - To a Very Great Extent	4 - To a Great Extent	4 - To a Great Extent	4 - To a Great Extent	5 - To a Very Great Extent	4 - To a Great Extent	4 - To a Great Extent	4 - To a Great Extent	4 - To a Great Extent	5 - To a Very Great Extent	4 - To a Great Extent	4 - To a Great Extent	4 - To a Great Extent	3 - To Some Extent	3 - To Some Extent	2 - T o Little Extent	2 - T o Little Extent	2 - T o Little Extent	5 - To a Very Great Extent	3 - To Some Extent	3 - To Some Extent	1 - To a Very Little Extent	3 - To Some Extent	5 - To a Very Great Extent	4 - To a Great Extent	3 - To Some Extent	5 - To a Very Great Extent	5 - To a Very Great Extent	3 - To Some Extent	4 - To a Great Extent	4 - To a Great Extent	3 - Seldom	4 - Often	4 - Often	3 - Seldom	1 - Never	3 - Seldom	2 - Sometimes	3 - Seldom	3 - Seldom
70	3	1	1	2	1	2		2	2 - T o Little Extent	3 - To Some Extent	3 - To Some Extent	4 - To a Great Extent	4 - To a Great Extent	3 - To Some Extent	4 - To a Great Extent	4 - To a Great Extent	5 - To a Very Great Extent	1 - To a Very Little Extent	2 - T o Little Extent	3 - To Some Extent	5 - To a Very Great Extent	4 - To a Great Extent	3 - To Some Extent	4 - To a Great Extent	3 - To Some Extent	4 - To a Great Extent	5 - To a Very Great Extent	4 - To a Great Extent	4 - To a Great Extent	3 - To Some Extent	2 - T o Little Extent	3 - To Some Extent	5 - To a Very Great Extent	2 - T o Little Extent	1 - To a Very Little Extent	2 - T o Little Extent	3 - To Some Extent	2 - T o Little Extent	3 - To Some Extent	2 - T o Little Extent	4 - Often	2 - Sometimes	2 - Sometimes	3 - Seldom	1 - Never	3 - Seldom	5 - Always	4 - Often	5 - Always
71	2	1	1	1	2	4		2	4 - To a Great Extent	1 - To a Very Little Extent	4 - To a Great Extent	2 - T o Little Extent	4 - To a Great Extent	3 - To Some Extent	1 - To a Very Little Extent	2 - T o Little Extent	3 - To Some Extent	3 - To Some Extent	3 - To Some Extent	3 - To Some Extent	2 - T o Little Extent	2 - T o Little Extent	3 - To Some Extent	4 - To a Great Extent	4 - To a Great Extent	3 - To Some Extent	2 - T o Little Extent	4 - To a Great Extent	4 - To a Great Extent	3 - To Some Extent	3 - To Some Extent	3 - To Some Extent	4 - To a Great Extent	2 - T o Little Extent	2 - T o Little Extent	4 - To a Great Extent	3 - To Some Extent	1 - To a Very Little Extent	3 - To Some Extent	3 - To Some Extent	5 - Always	2 - Sometimes	3 - Seldom	3 - Seldom	4 - Often	4 - Often	3 - Seldom	2 - Sometimes	3 - Seldom
72	1	1	1	1	2	2		2	3 - To Some Extent	4 - To a Great Extent	1 - To a Very Little Extent	2 - T o Little Extent	1 - To a Very Little Extent	2 - T o Little Extent	4 - To a Great Extent	3 - To Some Extent	3 - To Some Extent	4 - To a Great Extent	1 - To a Very Little Extent	1 - To a Very Little Extent	2 - T o Little Extent	3 - To Some Extent	3 - To Some Extent	2 - T o Little Extent	2 - T o Little Extent	2 - T o Little Extent	1 - To a Very Little Extent	2 - T o Little Extent	1 - To a Very Little Extent	2 - T o Little Extent	1 - To a Very Little Extent	3 - To Some Extent	2 - T o Little Extent	1 - To a Very Little Extent	4 - To a Great Extent	2 - T o Little Extent	3 - To Some Extent	1 - To a Very Little Extent	3 - To Some Extent	1 - To a Very Little Extent	3 - Seldom	4 - Often	3 - Seldom	4 - Often	5 - Always	4 - Often	5 - Always	4 - Often	4 - Often
73	3	1	3	2	1	7		1	3 - To Some Extent	3 - To Some Extent	1 - To a Very Little Extent	3 - To Some Extent	4 - To a Great Extent	4 - To a Great Extent	2 - T o Little Extent	2 - T o Little Extent	3 - To Some Extent	2 - T o Little Extent	2 - T o Little Extent	2 - T o Little Extent	3 - To Some Extent	3 - To Some Extent	2 - T o Little Extent	2 - T o Little Extent	4 - To a Great Extent	3 - To Some Extent	5 - To a Very Great Extent	2 - T o Little Extent	1 - To a Very Little Extent	4 - To a Great Extent	3 - To Some Extent	2 - T o Little Extent	3 - To Some Extent	3 - To Some Extent	3 - To Some Extent	2 - T o Little Extent	5 - To a Very Great Extent	5 - To a Very Great Extent	4 - To a Great Extent	4 - To a Great Extent	3 - Seldom	5 - Always	3 - Seldom	2 - Sometimes	1 - Never	2 - Sometimes	4 - Often	3 - Seldom	2 - Sometimes
74	3	2	1	3	1	1		1	2 - T o Little Extent	2 - T o Little Extent	1 - To a Very Little Extent	3 - To Some Extent	2 - T o Little Extent	2 - T o Little Extent	3 - To Some Extent	4 - To a Great Extent	2 - T o Little Extent	2 - T o Little Extent	3 - To Some Extent	2 - T o Little Extent	2 - T o Little Extent	3 - To Some Extent	4 - To a Great Extent	2 - T o Little Extent	1 - To a Very Little Extent	4 - To a Great Extent	3 - To Some Extent	3 - To Some Extent	2 - T o Little Extent	4 - To a Great Extent	3 - To Some Extent	4 - To a Great Extent	2 - T o Little Extent	2 - T o Little Extent	3 - To Some Extent	4 - To a Great Extent	4 - To a Great Extent	3 - To Some Extent	3 - To Some Extent	3 - To Some Extent	3 - Seldom	3 - Seldom	3 - Seldom	2 - Sometimes	2 - Sometimes	5 - Always	4 - Often	4 - Often	3 - Seldom
75	1	2	1	2	1	1		1	4 - To a Great Extent	1 - To a Very Little Extent	3 - To Some Extent	2 - T o Little Extent	1 - To a Very Little Extent	4 - To a Great Extent	4 - To a Great Extent	4 - To a Great Extent	4 - To a Great Extent	4 - To a Great Extent	4 - To a Great Extent	4 - To a Great Extent	4 - To a Great Extent	3 - To Some Extent	5 - To a Very Great Extent	5 - To a Very Great Extent	5 - To a Very Great Extent	5 - To a Very Great Extent	5 - To a Very Great Extent	5 - To a Very Great Extent	5 - To a Very Great Extent	5 - To a Very Great Extent	5 - To a Very Great Extent	5 - To a Very Great Extent	5 - To a Very Great Extent	5 - To a Very Great Extent	5 - To a Very Great Extent	5 - To a Very Great Extent	2 - T o Little Extent	3 - To Some Extent	5 - To a Very Great Extent	5 - To a Very Great Extent	5 - Always	5 - Always	5 - Always	5 - Always	5 - Always	2 - Sometimes	5 - Always	5 - Always	5 - Always
76	3	1	1	3	2	3		2	4 - To a Great Extent	5 - To a Very Great Extent	5 - To a Very Great Extent	4 - To a Great Extent	5 - To a Very Great Extent	4 - To a Great Extent	4 - To a Great Extent	5 - To a Very Great Extent	5 - To a Very Great Extent	4 - To a Great Extent	5 - To a Very Great Extent	4 - To a Great Extent	4 - To a Great Extent	4 - To a Great Extent	4 - To a Great Extent	4 - To a Great Extent	4 - To a Great Extent	4 - To a Great Extent	4 - To a Great Extent	5 - To a Very Great Extent	5 - To a Very Great Extent	3 - To Some Extent	3 - To Some Extent	4 - To a Great Extent	4 - To a Great Extent	4 - To a Great Extent	3 - To Some Extent	4 - To a Great Extent	5 - To a Very Great Extent	4 - To a Great Extent	5 - To a Very Great Extent	4 - To a Great Extent	2 - Sometimes	3 - Seldom	5 - Always	5 - Always	3 - Seldom	4 - Often	3 - Seldom	4 - Often	3 - Seldom
77	1	2	1	1	1	4		1	3 - To Some Extent	3 - To Some Extent	3 - To Some Extent	3 - To Some Extent	3 - To Some Extent	3 - To Some Extent	2 - T o Little Extent	2 - T o Little Extent	2 - T o Little Extent	2 - T o Little Extent	2 - T o Little Extent	3 - To Some Extent	4 - To a Great Extent	3 - To Some Extent	3 - To Some Extent	3 - To Some Extent	3 - To Some Extent	3 - To Some Extent	3 - To Some Extent	3 - To Some Extent	3 - To Some Extent	3 - To Some Extent	3 - To Some Extent	3 - To Some Extent	3 - To Some Extent	3 - To Some Extent	3 - To Some Extent	3 - To Some Extent	3 - To Some Extent	3 - To Some Extent	3 - To Some Extent	3 - To Some Extent	4 - Often	4 - Often	3 - Seldom	3 - Seldom	3 - Seldom	3 - Seldom	4 - Often	4 - Often	3 - Seldom
78	1	2	2	1	1	1		1	3 - To Some Extent	2 - T o Little Extent	2 - T o Little Extent	3 - To Some Extent	2 - T o Little Extent	2 - T o Little Extent	1 - To a Very Little Extent	1 - To a Very Little Extent	1 - To a Very Little Extent	2 - T o Little Extent	2 - T o Little Extent	2 - T o Little Extent	1 - To a Very Little Extent	4 - To a Great Extent	2 - T o Little Extent	2 - T o Little Extent	2 - T o Little Extent	3 - To Some Extent	1 - To a Very Little Extent	2 - T o Little Extent	1 - To a Very Little Extent	2 - T o Little Extent	2 - T o Little Extent	4 - To a Great Extent	2 - T o Little Extent	2 - T o Little Extent	2 - T o Little Extent	2 - T o Little Extent	3 - To Some Extent	3 - To Some Extent	3 - To Some Extent	3 - To Some Extent	4 - Often	4 - Often	3 - Seldom	2 - Sometimes	4 - Often	1 - Never	5 - Always	5 - Always	4 - Often
79	1	2	1	2	1	1		1	3 - To Some Extent	1 - To a Very Little Extent	1 - To a Very Little Extent	1 - To a Very Little Extent	1 - To a Very Little Extent	1 - To a Very Little Extent	1 - To a Very Little Extent	1 - To a Very Little Extent	1 - To a Very Little Extent	1 - To a Very Little Extent	1 - To a Very Little Extent	1 - To a Very Little Extent	1 - To a Very Little Extent	1 - To a Very Little Extent	1 - To a Very Little Extent	1 - To a Very Little Extent	1 - To a Very Little Extent	1 - To a Very Little Extent	1 - To a Very Little Extent	1 - To a Very Little Extent	1 - To a Very Little Extent	1 - To a Very Little Extent	1 - To a Very Little Extent	1 - To a Very Little Extent	1 - To a Very Little Extent	1 - To a Very Little Extent	1 - To a Very Little Extent	1 - To a Very Little Extent	1 - To a Very Little Extent	1 - To a Very Little Extent	1 - To a Very Little Extent	1 - To a Very Little Extent	5 - Always	4 - Often	5 - Always	5 - Always	5 - Always	5 - Always	5 - Always	5 - Always	5 - Always
80	1	2	1	1	1	1		1	1 - To a Very Little Extent	2 - T o Little Extent	3 - To Some Extent	3 - To Some Extent	2 - T o Little Extent	3 - To Some Extent	1 - To a Very Little Extent	1 - To a Very Little Extent	1 - To a Very Little Extent	1 - To a Very Little Extent	1 - To a Very Little Extent	3 - To Some Extent	1 - To a Very Little Extent	1 - To a Very Little Extent	3 - To Some Extent	1 - To a Very Little Extent	3 - To Some Extent	1 - To a Very Little Extent	1 - To a Very Little Extent	2 - T o Little Extent	1 - To a Very Little Extent	1 - To a Very Little Extent	1 - To a Very Little Extent	2 - T o Little Extent	1 - To a Very Little Extent	1 - To a Very Little Extent	1 - To a Very Little Extent	2 - T o Little Extent	1 - To a Very Little Extent	1 - To a Very Little Extent	1 - To a Very Little Extent	2 - T o Little Extent	5 - Always	5 - Always	5 - Always	4 - Often	5 - Always	3 - Seldom	5 - Always	5 - Always	4 - Often
81	3	1	1	2	2	1		1	1 - To a Very Little Extent	2 - T o Little Extent	2 - T o Little Extent	1 - To a Very Little Extent	2 - T o Little Extent	1 - To a Very Little Extent	1 - To a Very Little Extent	2 - T o Little Extent	2 - T o Little Extent	2 - T o Little Extent	1 - To a Very Little Extent	1 - To a Very Little Extent	2 - T o Little Extent	2 - T o Little Extent	3 - To Some Extent	1 - To a Very Little Extent	3 - To Some Extent	5 - To a Very Great Extent	4 - To a Great Extent	4 - To a Great Extent	4 - To a Great Extent	4 - To a Great Extent	4 - To a Great Extent	4 - To a Great Extent	5 - To a Very Great Extent	4 - To a Great Extent	5 - To a Very Great Extent	4 - To a Great Extent	4 - To a Great Extent	4 - To a Great Extent	4 - To a Great Extent	3 - To Some Extent	3 - Seldom	3 - Seldom	2 - Sometimes	2 - Sometimes	2 - Sometimes	3 - Seldom	3 - Seldom	3 - Seldom	5 - Always
82	2	2	2	2	1	4		2	3 - To Some Extent	3 - To Some Extent	1 - To a Very Little Extent	3 - To Some Extent	3 - To Some Extent	4 - To a Great Extent	4 - To a Great Extent	3 - To Some Extent	4 - To a Great Extent	3 - To Some Extent	3 - To Some Extent	4 - To a Great Extent	5 - To a Very Great Extent	4 - To a Great Extent	4 - To a Great Extent	3 - To Some Extent	3 - To Some Extent	5 - To a Very Great Extent	4 - To a Great Extent	4 - To a Great Extent	3 - To Some Extent	4 - To a Great Extent	5 - To a Very Great Extent	4 - To a Great Extent	4 - To a Great Extent	4 - To a Great Extent	5 - To a Very Great Extent	2 - T o Little Extent	1 - To a Very Little Extent	1 - To a Very Little Extent	3 - To Some Extent	2 - T o Little Extent	3 - Seldom	4 - Often	4 - Often	5 - Always	2 - Sometimes	1 - Never	3 - Seldom	4 - Often	3 - Seldom
83	1	1	2	1	1	3		3	3 - To Some Extent	1 - To a Very Little Extent	2 - T o Little Extent	2 - T o Little Extent	1 - To a Very Little Extent	3 - To Some Extent	2 - T o Little Extent	2 - T o Little Extent	4 - To a Great Extent	2 - T o Little Extent	3 - To Some Extent	3 - To Some Extent	1 - To a Very Little Extent	1 - To a Very Little Extent	4 - To a Great Extent	4 - To a Great Extent	4 - To a Great Extent	4 - To a Great Extent	3 - To Some Extent	4 - To a Great Extent	5 - To a Very Great Extent	4 - To a Great Extent	4 - To a Great Extent	3 - To Some Extent	3 - To Some Extent	4 - To a Great Extent	1 - To a Very Little Extent	3 - To Some Extent	2 - T o Little Extent	1 - To a Very Little Extent	3 - To Some Extent	3 - To Some Extent	5 - Always	4 - Often	5 - Always	3 - Seldom	3 - Seldom	5 - Always	3 - Seldom	3 - Seldom	5 - Always
84	2	2	2	1	1	6		3	5 - To a Very Great Extent	5 - To a Very Great Extent	4 - To a Great Extent	4 - To a Great Extent	3 - To Some Extent	3 - To Some Extent	4 - To a Great Extent	3 - To Some Extent	4 - To a Great Extent	3 - To Some Extent	4 - To a Great Extent	4 - To a Great Extent	1 - To a Very Little Extent	3 - To Some Extent	2 - T o Little Extent	1 - To a Very Little Extent	3 - To Some Extent	2 - T o Little Extent	2 - T o Little Extent	2 - T o Little Extent	1 - To a Very Little Extent	3 - To Some Extent	2 - T o Little Extent	3 - To Some Extent	4 - To a Great Extent	2 - T o Little Extent	2 - T o Little Extent	3 - To Some Extent	1 - To a Very Little Extent	1 - To a Very Little Extent	3 - To Some Extent	4 - To a Great Extent	2 - Sometimes	2 - Sometimes	3 - Seldom	5 - Always	4 - Often	4 - Often	3 - Seldom	4 - Often	2 - Sometimes
85	1	1	2	3	1	3		2	2 - T o Little Extent	3 - To Some Extent	3 - To Some Extent	3 - To Some Extent	2 - T o Little Extent	2 - T o Little Extent	2 - T o Little Extent	5 - To a Very Great Extent	4 - To a Great Extent	3 - To Some Extent	1 - To a Very Little Extent	3 - To Some Extent	1 - To a Very Little Extent	1 - To a Very Little Extent	3 - To Some Extent	3 - To Some Extent	4 - To a Great Extent	4 - To a Great Extent	3 - To Some Extent	3 - To Some Extent	1 - To a Very Little Extent	5 - To a Very Great Extent	4 - To a Great Extent	4 - To a Great Extent	4 - To a Great Extent	2 - T o Little Extent	2 - T o Little Extent	4 - To a Great Extent	2 - T o Little Extent	4 - To a Great Extent	1 - To a Very Little Extent	3 - To Some Extent	3 - Seldom	3 - Seldom	4 - Often	2 - Sometimes	2 - Sometimes	3 - Seldom	4 - Often	3 - Seldom	2 - Sometimes
86	3	1	3	1	1	11		3	5 - To a Very Great Extent	4 - To a Great Extent	1 - To a Very Little Extent	4 - To a Great Extent	5 - To a Very Great Extent	4 - To a Great Extent	4 - To a Great Extent	4 - To a Great Extent	4 - To a Great Extent	5 - To a Very Great Extent	4 - To a Great Extent	4 - To a Great Extent	4 - To a Great Extent	4 - To a Great Extent	3 - To Some Extent	4 - To a Great Extent	4 - To a Great Extent	4 - To a Great Extent	5 - To a Very Great Extent	5 - To a Very Great Extent	5 - To a Very Great Extent	5 - To a Very Great Extent	4 - To a Great Extent	5 - To a Very Great Extent	5 - To a Very Great Extent	5 - To a Very Great Extent	5 - To a Very Great Extent	5 - To a Very Great Extent	3 - To Some Extent	5 - To a Very Great Extent	5 - To a Very Great Extent	5 - To a Very Great Extent	2 - Sometimes	2 - Sometimes	3 - Seldom	1 - Never	1 - Never	2 - Sometimes	2 - Sometimes	4 - Often	2 - Sometimes
87	3	2	3	3	1	6		3	5 - To a Very Great Extent	5 - To a Very Great Extent	4 - To a Great Extent	4 - To a Great Extent	4 - To a Great Extent	5 - To a Very Great Extent	4 - To a Great Extent	4 - To a Great Extent	4 - To a Great Extent	4 - To a Great Extent	5 - To a Very Great Extent	4 - To a Great Extent	4 - To a Great Extent	4 - To a Great Extent	3 - To Some Extent	3 - To Some Extent	2 - T o Little Extent	2 - T o Little Extent	2 - T o Little Extent	5 - To a Very Great Extent	3 - To Some Extent	3 - To Some Extent	1 - To a Very Little Extent	3 - To Some Extent	5 - To a Very Great Extent	4 - To a Great Extent	3 - To Some Extent	5 - To a Very Great Extent	5 - To a Very Great Extent	3 - To Some Extent	4 - To a Great Extent	4 - To a Great Extent	3 - Seldom	4 - Often	4 - Often	3 - Seldom	1 - Never	3 - Seldom	2 - Sometimes	3 - Seldom	3 - Seldom
88	3	1	1	2	1	2		2	2 - T o Little Extent	3 - To Some Extent	3 - To Some Extent	4 - To a Great Extent	4 - To a Great Extent	3 - To Some Extent	4 - To a Great Extent	4 - To a Great Extent	5 - To a Very Great Extent	1 - To a Very Little Extent	2 - T o Little Extent	3 - To Some Extent	5 - To a Very Great Extent	4 - To a Great Extent	3 - To Some Extent	4 - To a Great Extent	3 - To Some Extent	4 - To a Great Extent	5 - To a Very Great Extent	4 - To a Great Extent	4 - To a Great Extent	3 - To Some Extent	2 - T o Little Extent	3 - To Some Extent	5 - To a Very Great Extent	2 - T o Little Extent	1 - To a Very Little Extent	2 - T o Little Extent	3 - To Some Extent	2 - T o Little Extent	3 - To Some Extent	2 - T o Little Extent	4 - Often	2 - Sometimes	2 - Sometimes	3 - Seldom	1 - Never	3 - Seldom	5 - Always	4 - Often	5 - Always
89	2	1	1	1	2	4		2	4 - To a Great Extent	1 - To a Very Little Extent	4 - To a Great Extent	2 - T o Little Extent	4 - To a Great Extent	3 - To Some Extent	1 - To a Very Little Extent	2 - T o Little Extent	3 - To Some Extent	3 - To Some Extent	3 - To Some Extent	3 - To Some Extent	2 - T o Little Extent	2 - T o Little Extent	3 - To Some Extent	4 - To a Great Extent	4 - To a Great Extent	3 - To Some Extent	2 - T o Little Extent	4 - To a Great Extent	4 - To a Great Extent	3 - To Some Extent	3 - To Some Extent	3 - To Some Extent	4 - To a Great Extent	2 - T o Little Extent	2 - T o Little Extent	4 - To a Great Extent	3 - To Some Extent	1 - To a Very Little Extent	3 - To Some Extent	3 - To Some Extent	5 - Always	2 - Sometimes	3 - Seldom	3 - Seldom	4 - Often	4 - Often	3 - Seldom	2 - Sometimes	3 - Seldom
90	1	1	1	1	2	2		2	3 - To Some Extent	4 - To a Great Extent	1 - To a Very Little Extent	2 - T o Little Extent	1 - To a Very Little Extent	2 - T o Little Extent	4 - To a Great Extent	3 - To Some Extent	3 - To Some Extent	4 - To a Great Extent	1 - To a Very Little Extent	1 - To a Very Little Extent	2 - T o Little Extent	3 - To Some Extent	3 - To Some Extent	2 - T o Little Extent	2 - T o Little Extent	2 - T o Little Extent	1 - To a Very Little Extent	2 - T o Little Extent	1 - To a Very Little Extent	2 - T o Little Extent	1 - To a Very Little Extent	3 - To Some Extent	2 - T o Little Extent	1 - To a Very Little Extent	4 - To a Great Extent	2 - T o Little Extent	3 - To Some Extent	1 - To a Very Little Extent	3 - To Some Extent	1 - To a Very Little Extent	3 - Seldom	4 - Often	3 - Seldom	4 - Often	5 - Always	4 - Often	5 - Always	4 - Often	4 - Often
91	3	1	3	2	1	7		1	3 - To Some Extent	3 - To Some Extent	1 - To a Very Little Extent	3 - To Some Extent	4 - To a Great Extent	4 - To a Great Extent	2 - T o Little Extent	2 - T o Little Extent	3 - To Some Extent	2 - T o Little Extent	2 - T o Little Extent	2 - T o Little Extent	3 - To Some Extent	3 - To Some Extent	2 - T o Little Extent	2 - T o Little Extent	4 - To a Great Extent	3 - To Some Extent	5 - To a Very Great Extent	2 - T o Little Extent	1 - To a Very Little Extent	4 - To a Great Extent	3 - To Some Extent	2 - T o Little Extent	3 - To Some Extent	3 - To Some Extent	3 - To Some Extent	2 - T o Little Extent	5 - To a Very Great Extent	5 - To a Very Great Extent	4 - To a Great Extent	4 - To a Great Extent	3 - Seldom	5 - Always	3 - Seldom	2 - Sometimes	1 - Never	2 - Sometimes	4 - Often	3 - Seldom	2 - Sometimes
92	3	2	1	3	1	1		1	2 - T o Little Extent	2 - T o Little Extent	1 - To a Very Little Extent	3 - To Some Extent	2 - T o Little Extent	2 - T o Little Extent	3 - To Some Extent	4 - To a Great Extent	2 - T o Little Extent	2 - T o Little Extent	3 - To Some Extent	2 - T o Little Extent	2 - T o Little Extent	3 - To Some Extent	4 - To a Great Extent	2 - T o Little Extent	1 - To a Very Little Extent	4 - To a Great Extent	3 - To Some Extent	3 - To Some Extent	2 - T o Little Extent	4 - To a Great Extent	3 - To Some Extent	4 - To a Great Extent	2 - T o Little Extent	2 - T o Little Extent	3 - To Some Extent	4 - To a Great Extent	4 - To a Great Extent	3 - To Some Extent	3 - To Some Extent	3 - To Some Extent	3 - Seldom	3 - Seldom	3 - Seldom	2 - Sometimes	2 - Sometimes	5 - Always	4 - Often	4 - Often	3 - Seldom
93	1	2	1	2	1	1		1	4 - To a Great Extent	1 - To a Very Little Extent	3 - To Some Extent	2 - T o Little Extent	1 - To a Very Little Extent	4 - To a Great Extent	4 - To a Great Extent	4 - To a Great Extent	4 - To a Great Extent	4 - To a Great Extent	4 - To a Great Extent	4 - To a Great Extent	4 - To a Great Extent	3 - To Some Extent	5 - To a Very Great Extent	5 - To a Very Great Extent	5 - To a Very Great Extent	5 - To a Very Great Extent	5 - To a Very Great Extent	5 - To a Very Great Extent	5 - To a Very Great Extent	5 - To a Very Great Extent	5 - To a Very Great Extent	5 - To a Very Great Extent	5 - To a Very Great Extent	5 - To a Very Great Extent	5 - To a Very Great Extent	5 - To a Very Great Extent	2 - T o Little Extent	3 - To Some Extent	5 - To a Very Great Extent	5 - To a Very Great Extent	5 - Always	5 - Always	5 - Always	5 - Always	5 - Always	2 - Sometimes	5 - Always	5 - Always	5 - Always
94	1	1	2	1	1	3		3	3 - To Some Extent	1 - To a Very Little Extent	2 - T o Little Extent	2 - T o Little Extent	1 - To a Very Little Extent	3 - To Some Extent	2 - T o Little Extent	2 - T o Little Extent	4 - To a Great Extent	2 - T o Little Extent	3 - To Some Extent	3 - To Some Extent	1 - To a Very Little Extent	1 - To a Very Little Extent	4 - To a Great Extent	4 - To a Great Extent	4 - To a Great Extent	4 - To a Great Extent	3 - To Some Extent	4 - To a Great Extent	5 - To a Very Great Extent	4 - To a Great Extent	4 - To a Great Extent	3 - To Some Extent	3 - To Some Extent	4 - To a Great Extent	1 - To a Very Little Extent	3 - To Some Extent	2 - T o Little Extent	1 - To a Very Little Extent	3 - To Some Extent	3 - To Some Extent	5 - Always	4 - Often	5 - Always	3 - Seldom	3 - Seldom	5 - Always	3 - Seldom	3 - Seldom	5 - Always
95	2	2	2	1	1	6		3	5 - To a Very Great Extent	5 - To a Very Great Extent	4 - To a Great Extent	4 - To a Great Extent	3 - To Some Extent	3 - To Some Extent	4 - To a Great Extent	3 - To Some Extent	4 - To a Great Extent	3 - To Some Extent	4 - To a Great Extent	4 - To a Great Extent	1 - To a Very Little Extent	3 - To Some Extent	2 - T o Little Extent	1 - To a Very Little Extent	3 - To Some Extent	2 - T o Little Extent	2 - T o Little Extent	2 - T o Little Extent	1 - To a Very Little Extent	3 - To Some Extent	2 - T o Little Extent	3 - To Some Extent	4 - To a Great Extent	2 - T o Little Extent	2 - T o Little Extent	3 - To Some Extent	1 - To a Very Little Extent	1 - To a Very Little Extent	3 - To Some Extent	4 - To a Great Extent	2 - Sometimes	2 - Sometimes	3 - Seldom	5 - Always	4 - Often	4 - Often	3 - Seldom	4 - Often	2 - Sometimes
96	1	1	2	3	1	3		2	2 - T o Little Extent	3 - To Some Extent	3 - To Some Extent	3 - To Some Extent	2 - T o Little Extent	2 - T o Little Extent	2 - T o Little Extent	5 - To a Very Great Extent	4 - To a Great Extent	3 - To Some Extent	1 - To a Very Little Extent	3 - To Some Extent	1 - To a Very Little Extent	1 - To a Very Little Extent	3 - To Some Extent	3 - To Some Extent	4 - To a Great Extent	4 - To a Great Extent	3 - To Some Extent	3 - To Some Extent	1 - To a Very Little Extent	5 - To a Very Great Extent	4 - To a Great Extent	4 - To a Great Extent	4 - To a Great Extent	2 - T o Little Extent	2 - T o Little Extent	4 - To a Great Extent	2 - T o Little Extent	4 - To a Great Extent	1 - To a Very Little Extent	3 - To Some Extent	3 - Seldom	3 - Seldom	4 - Often	2 - Sometimes	2 - Sometimes	3 - Seldom	4 - Often	3 - Seldom	2 - Sometimes
97	3	1	3	1	1	11		3	5 - To a Very Great Extent	4 - To a Great Extent	1 - To a Very Little Extent	4 - To a Great Extent	5 - To a Very Great Extent	4 - To a Great Extent	4 - To a Great Extent	4 - To a Great Extent	4 - To a Great Extent	5 - To a Very Great Extent	4 - To a Great Extent	4 - To a Great Extent	4 - To a Great Extent	4 - To a Great Extent	3 - To Some Extent	4 - To a Great Extent	4 - To a Great Extent	4 - To a Great Extent	5 - To a Very Great Extent	5 - To a Very Great Extent	5 - To a Very Great Extent	5 - To a Very Great Extent	4 - To a Great Extent	5 - To a Very Great Extent	5 - To a Very Great Extent	5 - To a Very Great Extent	5 - To a Very Great Extent	5 - To a Very Great Extent	3 - To Some Extent	5 - To a Very Great Extent	5 - To a Very Great Extent	5 - To a Very Great Extent	2 - Sometimes	2 - Sometimes	3 - Seldom	1 - Never	1 - Never	2 - Sometimes	2 - Sometimes	4 - Often	2 - Sometimes
98	3	2	3	3	1	6		3	5 - To a Very Great Extent	5 - To a Very Great Extent	4 - To a Great Extent	4 - To a Great Extent	4 - To a Great Extent	5 - To a Very Great Extent	4 - To a Great Extent	4 - To a Great Extent	4 - To a Great Extent	4 - To a Great Extent	5 - To a Very Great Extent	4 - To a Great Extent	4 - To a Great Extent	4 - To a Great Extent	3 - To Some Extent	3 - To Some Extent	2 - T o Little Extent	2 - T o Little Extent	2 - T o Little Extent	5 - To a Very Great Extent	3 - To Some Extent	3 - To Some Extent	1 - To a Very Little Extent	3 - To Some Extent	5 - To a Very Great Extent	4 - To a Great Extent	3 - To Some Extent	5 - To a Very Great Extent	5 - To a Very Great Extent	3 - To Some Extent	4 - To a Great Extent	4 - To a Great Extent	3 - Seldom	4 - Often	4 - Often	3 - Seldom	1 - Never	3 - Seldom	2 - Sometimes	3 - Seldom	3 - Seldom
99	3	1	1	2	1	2		2	2 - T o Little Extent	3 - To Some Extent	3 - To Some Extent	4 - To a Great Extent	4 - To a Great Extent	3 - To Some Extent	4 - To a Great Extent	4 - To a Great Extent	5 - To a Very Great Extent	1 - To a Very Little Extent	2 - T o Little Extent	3 - To Some Extent	5 - To a Very Great Extent	4 - To a Great Extent	3 - To Some Extent	4 - To a Great Extent	3 - To Some Extent	4 - To a Great Extent	5 - To a Very Great Extent	4 - To a Great Extent	4 - To a Great Extent	3 - To Some Extent	2 - T o Little Extent	3 - To Some Extent	5 - To a Very Great Extent	2 - T o Little Extent	1 - To a Very Little Extent	2 - T o Little Extent	3 - To Some Extent	2 - T o Little Extent	3 - To Some Extent	2 - T o Little Extent	4 - Often	2 - Sometimes	2 - Sometimes	3 - Seldom	1 - Never	3 - Seldom	5 - Always	4 - Often	5 - Always
100	2	1	1	1	2	4		2	4 - To a Great Extent	1 - To a Very Little Extent	4 - To a Great Extent	2 - T o Little Extent	4 - To a Great Extent	3 - To Some Extent	1 - To a Very Little Extent	2 - T o Little Extent	3 - To Some Extent	3 - To Some Extent	3 - To Some Extent	3 - To Some Extent	2 - T o Little Extent	2 - T o Little Extent	3 - To Some Extent	4 - To a Great Extent	4 - To a Great Extent	3 - To Some Extent	2 - T o Little Extent	4 - To a Great Extent	4 - To a Great Extent	3 - To Some Extent	3 - To Some Extent	3 - To Some Extent	4 - To a Great Extent	2 - T o Little Extent	2 - T o Little Extent	4 - To a Great Extent	3 - To Some Extent	1 - To a Very Little Extent	3 - To Some Extent	3 - To Some Extent	5 - Always	2 - Sometimes	3 - Seldom	3 - Seldom	4 - Often	4 - Often	3 - Seldom	2 - Sometimes	3 - Seldom
101	1	1	1	1	2	2		2	3 - To Some Extent	4 - To a Great Extent	1 - To a Very Little Extent	2 - T o Little Extent	1 - To a Very Little Extent	2 - T o Little Extent	4 - To a Great Extent	3 - To Some Extent	3 - To Some Extent	4 - To a Great Extent	1 - To a Very Little Extent	1 - To a Very Little Extent	2 - T o Little Extent	3 - To Some Extent	3 - To Some Extent	2 - T o Little Extent	2 - T o Little Extent	2 - T o Little Extent	1 - To a Very Little Extent	2 - T o Little Extent	1 - To a Very Little Extent	2 - T o Little Extent	1 - To a Very Little Extent	3 - To Some Extent	2 - T o Little Extent	1 - To a Very Little Extent	4 - To a Great Extent	2 - T o Little Extent	3 - To Some Extent	1 - To a Very Little Extent	3 - To Some Extent	1 - To a Very Little Extent	3 - Seldom	4 - Often	3 - Seldom	4 - Often	5 - Always	4 - Often	5 - Always	4 - Often	4 - Often
102	3	1	3	2	1	7		1	3 - To Some Extent	3 - To Some Extent	1 - To a Very Little Extent	3 - To Some Extent	4 - To a Great Extent	4 - To a Great Extent	2 - T o Little Extent	2 - T o Little Extent	3 - To Some Extent	2 - T o Little Extent	2 - T o Little Extent	2 - T o Little Extent	3 - To Some Extent	3 - To Some Extent	2 - T o Little Extent	2 - T o Little Extent	4 - To a Great Extent	3 - To Some Extent	5 - To a Very Great Extent	2 - T o Little Extent	1 - To a Very Little Extent	4 - To a Great Extent	3 - To Some Extent	2 - T o Little Extent	3 - To Some Extent	3 - To Some Extent	3 - To Some Extent	2 - T o Little Extent	5 - To a Very Great Extent	5 - To a Very Great Extent	4 - To a Great Extent	4 - To a Great Extent	3 - Seldom	5 - Always	3 - Seldom	2 - Sometimes	1 - Never	2 - Sometimes	4 - Often	3 - Seldom	2 - Sometimes
103	3	2	1	3	1	1		1	2 - T o Little Extent	2 - T o Little Extent	1 - To a Very Little Extent	3 - To Some Extent	2 - T o Little Extent	2 - T o Little Extent	3 - To Some Extent	4 - To a Great Extent	2 - T o Little Extent	2 - T o Little Extent	3 - To Some Extent	2 - T o Little Extent	2 - T o Little Extent	3 - To Some Extent	4 - To a Great Extent	2 - T o Little Extent	1 - To a Very Little Extent	4 - To a Great Extent	3 - To Some Extent	3 - To Some Extent	2 - T o Little Extent	4 - To a Great Extent	3 - To Some Extent	4 - To a Great Extent	2 - T o Little Extent	2 - T o Little Extent	3 - To Some Extent	4 - To a Great Extent	4 - To a Great Extent	3 - To Some Extent	3 - To Some Extent	3 - To Some Extent	3 - Seldom	3 - Seldom	3 - Seldom	2 - Sometimes	2 - Sometimes	5 - Always	4 - Often	4 - Often	3 - Seldom
104	1	2	1	2	1	1		1	4 - To a Great Extent	1 - To a Very Little Extent	3 - To Some Extent	2 - T o Little Extent	1 - To a Very Little Extent	4 - To a Great Extent	4 - To a Great Extent	4 - To a Great Extent	4 - To a Great Extent	4 - To a Great Extent	4 - To a Great Extent	4 - To a Great Extent	4 - To a Great Extent	3 - To Some Extent	5 - To a Very Great Extent	5 - To a Very Great Extent	5 - To a Very Great Extent	5 - To a Very Great Extent	5 - To a Very Great Extent	5 - To a Very Great Extent	5 - To a Very Great Extent	5 - To a Very Great Extent	5 - To a Very Great Extent	5 - To a Very Great Extent	5 - To a Very Great Extent	5 - To a Very Great Extent	5 - To a Very Great Extent	5 - To a Very Great Extent	2 - T o Little Extent	3 - To Some Extent	5 - To a Very Great Extent	5 - To a Very Great Extent	5 - Always	5 - Always	5 - Always	5 - Always	5 - Always	2 - Sometimes	5 - Always	5 - Always	5 - Always
105	3	1	1	3	2	3		2	4 - To a Great Extent	5 - To a Very Great Extent	5 - To a Very Great Extent	4 - To a Great Extent	5 - To a Very Great Extent	4 - To a Great Extent	4 - To a Great Extent	5 - To a Very Great Extent	5 - To a Very Great Extent	4 - To a Great Extent	5 - To a Very Great Extent	4 - To a Great Extent	4 - To a Great Extent	4 - To a Great Extent	4 - To a Great Extent	4 - To a Great Extent	4 - To a Great Extent	4 - To a Great Extent	4 - To a Great Extent	5 - To a Very Great Extent	5 - To a Very Great Extent	3 - To Some Extent	3 - To Some Extent	4 - To a Great Extent	4 - To a Great Extent	4 - To a Great Extent	3 - To Some Extent	4 - To a Great Extent	5 - To a Very Great Extent	4 - To a Great Extent	5 - To a Very Great Extent	4 - To a Great Extent	2 - Sometimes	3 - Seldom	5 - Always	5 - Always	3 - Seldom	4 - Often	3 - Seldom	4 - Often	3 - Seldom
106	1	2	1	1	1	4		1	3 - To Some Extent	3 - To Some Extent	3 - To Some Extent	3 - To Some Extent	3 - To Some Extent	3 - To Some Extent	2 - T o Little Extent	2 - T o Little Extent	2 - T o Little Extent	2 - T o Little Extent	2 - T o Little Extent	3 - To Some Extent	4 - To a Great Extent	3 - To Some Extent	3 - To Some Extent	3 - To Some Extent	3 - To Some Extent	3 - To Some Extent	3 - To Some Extent	3 - To Some Extent	3 - To Some Extent	3 - To Some Extent	3 - To Some Extent	3 - To Some Extent	3 - To Some Extent	3 - To Some Extent	3 - To Some Extent	3 - To Some Extent	3 - To Some Extent	3 - To Some Extent	3 - To Some Extent	3 - To Some Extent	4 - Often	4 - Often	3 - Seldom	3 - Seldom	3 - Seldom	3 - Seldom	4 - Often	4 - Often	3 - Seldom
107	1	2	2	1	1	1		1	3 - To Some Extent	2 - T o Little Extent	2 - T o Little Extent	3 - To Some Extent	2 - T o Little Extent	2 - T o Little Extent	1 - To a Very Little Extent	1 - To a Very Little Extent	1 - To a Very Little Extent	2 - T o Little Extent	2 - T o Little Extent	2 - T o Little Extent	1 - To a Very Little Extent	4 - To a Great Extent	2 - T o Little Extent	2 - T o Little Extent	2 - T o Little Extent	3 - To Some Extent	1 - To a Very Little Extent	2 - T o Little Extent	1 - To a Very Little Extent	2 - T o Little Extent	2 - T o Little Extent	4 - To a Great Extent	2 - T o Little Extent	2 - T o Little Extent	2 - T o Little Extent	2 - T o Little Extent	3 - To Some Extent	3 - To Some Extent	3 - To Some Extent	3 - To Some Extent	4 - Often	4 - Often	3 - Seldom	2 - Sometimes	4 - Often	1 - Never	5 - Always	5 - Always	4 - Often
108	1	2	1	2	1	1		1	3 - To Some Extent	1 - To a Very Little Extent	1 - To a Very Little Extent	1 - To a Very Little Extent	1 - To a Very Little Extent	1 - To a Very Little Extent	1 - To a Very Little Extent	1 - To a Very Little Extent	1 - To a Very Little Extent	1 - To a Very Little Extent	1 - To a Very Little Extent	1 - To a Very Little Extent	1 - To a Very Little Extent	1 - To a Very Little Extent	1 - To a Very Little Extent	1 - To a Very Little Extent	1 - To a Very Little Extent	1 - To a Very Little Extent	1 - To a Very Little Extent	1 - To a Very Little Extent	1 - To a Very Little Extent	1 - To a Very Little Extent	1 - To a Very Little Extent	1 - To a Very Little Extent	1 - To a Very Little Extent	1 - To a Very Little Extent	1 - To a Very Little Extent	1 - To a Very Little Extent	1 - To a Very Little Extent	1 - To a Very Little Extent	1 - To a Very Little Extent	1 - To a Very Little Extent	5 - Always	4 - Often	5 - Always	5 - Always	5 - Always	5 - Always	5 - Always	5 - Always	5 - Always
109	1	2	1	1	1	1		1	1 - To a Very Little Extent	2 - T o Little Extent	3 - To Some Extent	3 - To Some Extent	2 - T o Little Extent	3 - To Some Extent	1 - To a Very Little Extent	1 - To a Very Little Extent	1 - To a Very Little Extent	1 - To a Very Little Extent	1 - To a Very Little Extent	3 - To Some Extent	1 - To a Very Little Extent	1 - To a Very Little Extent	3 - To Some Extent	1 - To a Very Little Extent	3 - To Some Extent	1 - To a Very Little Extent	1 - To a Very Little Extent	2 - T o Little Extent	1 - To a Very Little Extent	1 - To a Very Little Extent	1 - To a Very Little Extent	2 - T o Little Extent	1 - To a Very Little Extent	1 - To a Very Little Extent	1 - To a Very Little Extent	2 - T o Little Extent	1 - To a Very Little Extent	1 - To a Very Little Extent	1 - To a Very Little Extent	2 - T o Little Extent	5 - Always	5 - Always	5 - Always	4 - Often	5 - Always	3 - Seldom	5 - Always	5 - Always	4 - Often
110	3	1	1	2	2	1		1	1 - To a Very Little Extent	2 - T o Little Extent	2 - T o Little Extent	1 - To a Very Little Extent	2 - T o Little Extent	1 - To a Very Little Extent	1 - To a Very Little Extent	2 - T o Little Extent	2 - T o Little Extent	2 - T o Little Extent	1 - To a Very Little Extent	1 - To a Very Little Extent	2 - T o Little Extent	2 - T o Little Extent	3 - To Some Extent	1 - To a Very Little Extent	3 - To Some Extent	5 - To a Very Great Extent	4 - To a Great Extent	4 - To a Great Extent	4 - To a Great Extent	4 - To a Great Extent	4 - To a Great Extent	4 - To a Great Extent	5 - To a Very Great Extent	4 - To a Great Extent	5 - To a Very Great Extent	4 - To a Great Extent	4 - To a Great Extent	4 - To a Great Extent	4 - To a Great Extent	3 - To Some Extent	3 - Seldom	3 - Seldom	2 - Sometimes	2 - Sometimes	2 - Sometimes	3 - Seldom	3 - Seldom	3 - Seldom	5 - Always
111	2	2	2	2	1	4		2	3 - To Some Extent	3 - To Some Extent	1 - To a Very Little Extent	3 - To Some Extent	3 - To Some Extent	4 - To a Great Extent	4 - To a Great Extent	3 - To Some Extent	4 - To a Great Extent	3 - To Some Extent	3 - To Some Extent	4 - To a Great Extent	5 - To a Very Great Extent	4 - To a Great Extent	4 - To a Great Extent	3 - To Some Extent	3 - To Some Extent	5 - To a Very Great Extent	4 - To a Great Extent	4 - To a Great Extent	3 - To Some Extent	4 - To a Great Extent	5 - To a Very Great Extent	4 - To a Great Extent	4 - To a Great Extent	4 - To a Great Extent	5 - To a Very Great Extent	2 - T o Little Extent	1 - To a Very Little Extent	1 - To a Very Little Extent	3 - To Some Extent	2 - T o Little Extent	3 - Seldom	4 - Often	4 - Often	5 - Always	2 - Sometimes	1 - Never	3 - Seldom	4 - Often	3 - Seldom
112	1	1	2	1	1	3		3	3 - To Some Extent	1 - To a Very Little Extent	2 - T o Little Extent	2 - T o Little Extent	1 - To a Very Little Extent	3 - To Some Extent	2 - T o Little Extent	2 - T o Little Extent	4 - To a Great Extent	2 - T o Little Extent	3 - To Some Extent	3 - To Some Extent	1 - To a Very Little Extent	1 - To a Very Little Extent	4 - To a Great Extent	4 - To a Great Extent	4 - To a Great Extent	4 - To a Great Extent	3 - To Some Extent	4 - To a Great Extent	5 - To a Very Great Extent	4 - To a Great Extent	4 - To a Great Extent	3 - To Some Extent	3 - To Some Extent	4 - To a Great Extent	1 - To a Very Little Extent	3 - To Some Extent	2 - T o Little Extent	1 - To a Very Little Extent	3 - To Some Extent	3 - To Some Extent	5 - Always	4 - Often	5 - Always	3 - Seldom	3 - Seldom	5 - Always	3 - Seldom	3 - Seldom	5 - Always
113	2	2	2	1	1	6		3	5 - To a Very Great Extent	5 - To a Very Great Extent	4 - To a Great Extent	4 - To a Great Extent	3 - To Some Extent	3 - To Some Extent	4 - To a Great Extent	3 - To Some Extent	4 - To a Great Extent	3 - To Some Extent	4 - To a Great Extent	4 - To a Great Extent	1 - To a Very Little Extent	3 - To Some Extent	2 - T o Little Extent	1 - To a Very Little Extent	3 - To Some Extent	2 - T o Little Extent	2 - T o Little Extent	2 - T o Little Extent	1 - To a Very Little Extent	3 - To Some Extent	2 - T o Little Extent	3 - To Some Extent	4 - To a Great Extent	2 - T o Little Extent	2 - T o Little Extent	3 - To Some Extent	1 - To a Very Little Extent	1 - To a Very Little Extent	3 - To Some Extent	4 - To a Great Extent	2 - Sometimes	2 - Sometimes	3 - Seldom	5 - Always	4 - Often	4 - Often	3 - Seldom	4 - Often	2 - Sometimes
114	1	1	2	3	1	3		2	2 - T o Little Extent	3 - To Some Extent	3 - To Some Extent	3 - To Some Extent	2 - T o Little Extent	2 - T o Little Extent	2 - T o Little Extent	5 - To a Very Great Extent	4 - To a Great Extent	3 - To Some Extent	1 - To a Very Little Extent	3 - To Some Extent	1 - To a Very Little Extent	1 - To a Very Little Extent	3 - To Some Extent	3 - To Some Extent	4 - To a Great Extent	4 - To a Great Extent	3 - To Some Extent	3 - To Some Extent	1 - To a Very Little Extent	5 - To a Very Great Extent	4 - To a Great Extent	4 - To a Great Extent	4 - To a Great Extent	2 - T o Little Extent	2 - T o Little Extent	4 - To a Great Extent	2 - T o Little Extent	4 - To a Great Extent	1 - To a Very Little Extent	3 - To Some Extent	3 - Seldom	3 - Seldom	4 - Often	2 - Sometimes	2 - Sometimes	3 - Seldom	4 - Often	3 - Seldom	2 - Sometimes
115	3	1	1	2	1	2		2	2 - T o Little Extent	3 - To Some Extent	3 - To Some Extent	4 - To a Great Extent	4 - To a Great Extent	3 - To Some Extent	4 - To a Great Extent	4 - To a Great Extent	5 - To a Very Great Extent	1 - To a Very Little Extent	2 - T o Little Extent	3 - To Some Extent	5 - To a Very Great Extent	4 - To a Great Extent	3 - To Some Extent	4 - To a Great Extent	3 - To Some Extent	4 - To a Great Extent	5 - To a Very Great Extent	4 - To a Great Extent	4 - To a Great Extent	3 - To Some Extent	2 - T o Little Extent	3 - To Some Extent	5 - To a Very Great Extent	2 - T o Little Extent	1 - To a Very Little Extent	2 - T o Little Extent	3 - To Some Extent	2 - T o Little Extent	3 - To Some Extent	2 - T o Little Extent	4 - Often	2 - Sometimes	2 - Sometimes	3 - Seldom	1 - Never	3 - Seldom	5 - Always	4 - Often	5 - Always
116	2	1	1	1	2	4		2	4 - To a Great Extent	1 - To a Very Little Extent	4 - To a Great Extent	2 - T o Little Extent	4 - To a Great Extent	3 - To Some Extent	1 - To a Very Little Extent	2 - T o Little Extent	3 - To Some Extent	3 - To Some Extent	3 - To Some Extent	3 - To Some Extent	2 - T o Little Extent	2 - T o Little Extent	3 - To Some Extent	4 - To a Great Extent	4 - To a Great Extent	3 - To Some Extent	2 - T o Little Extent	4 - To a Great Extent	4 - To a Great Extent	3 - To Some Extent	3 - To Some Extent	3 - To Some Extent	4 - To a Great Extent	2 - T o Little Extent	2 - T o Little Extent	4 - To a Great Extent	3 - To Some Extent	1 - To a Very Little Extent	3 - To Some Extent	3 - To Some Extent	5 - Always	2 - Sometimes	3 - Seldom	3 - Seldom	4 - Often	4 - Often	3 - Seldom	2 - Sometimes	3 - Seldom
117	1	1	1	1	2	2		2	3 - To Some Extent	4 - To a Great Extent	1 - To a Very Little Extent	2 - T o Little Extent	1 - To a Very Little Extent	2 - T o Little Extent	4 - To a Great Extent	3 - To Some Extent	3 - To Some Extent	4 - To a Great Extent	1 - To a Very Little Extent	1 - To a Very Little Extent	2 - T o Little Extent	3 - To Some Extent	3 - To Some Extent	2 - T o Little Extent	2 - T o Little Extent	2 - T o Little Extent	1 - To a Very Little Extent	2 - T o Little Extent	1 - To a Very Little Extent	2 - T o Little Extent	1 - To a Very Little Extent	3 - To Some Extent	2 - T o Little Extent	1 - To a Very Little Extent	4 - To a Great Extent	2 - T o Little Extent	3 - To Some Extent	1 - To a Very Little Extent	3 - To Some Extent	1 - To a Very Little Extent	3 - Seldom	4 - Often	3 - Seldom	4 - Often	5 - Always	4 - Often	5 - Always	4 - Often	4 - Often
118	3	1	3	2	1	7		1	3 - To Some Extent	3 - To Some Extent	1 - To a Very Little Extent	3 - To Some Extent	4 - To a Great Extent	4 - To a Great Extent	2 - T o Little Extent	2 - T o Little Extent	3 - To Some Extent	2 - T o Little Extent	2 - T o Little Extent	2 - T o Little Extent	3 - To Some Extent	3 - To Some Extent	2 - T o Little Extent	2 - T o Little Extent	4 - To a Great Extent	3 - To Some Extent	5 - To a Very Great Extent	2 - T o Little Extent	1 - To a Very Little Extent	4 - To a Great Extent	3 - To Some Extent	2 - T o Little Extent	3 - To Some Extent	3 - To Some Extent	3 - To Some Extent	2 - T o Little Extent	5 - To a Very Great Extent	5 - To a Very Great Extent	4 - To a Great Extent	4 - To a Great Extent	3 - Seldom	5 - Always	3 - Seldom	2 - Sometimes	1 - Never	2 - Sometimes	4 - Often	3 - Seldom	2 - Sometimes
119	3	2	1	3	1	1		1	2 - T o Little Extent	2 - T o Little Extent	1 - To a Very Little Extent	3 - To Some Extent	2 - T o Little Extent	2 - T o Little Extent	3 - To Some Extent	4 - To a Great Extent	2 - T o Little Extent	2 - T o Little Extent	3 - To Some Extent	2 - T o Little Extent	2 - T o Little Extent	3 - To Some Extent	4 - To a Great Extent	2 - T o Little Extent	1 - To a Very Little Extent	4 - To a Great Extent	3 - To Some Extent	3 - To Some Extent	2 - T o Little Extent	4 - To a Great Extent	3 - To Some Extent	4 - To a Great Extent	2 - T o Little Extent	2 - T o Little Extent	3 - To Some Extent	4 - To a Great Extent	4 - To a Great Extent	3 - To Some Extent	3 - To Some Extent	3 - To Some Extent	3 - Seldom	3 - Seldom	3 - Seldom	2 - Sometimes	2 - Sometimes	5 - Always	4 - Often	4 - Often	3 - Seldom
120	1	2	1	2	1	1		1	4 - To a Great Extent	1 - To a Very Little Extent	3 - To Some Extent	2 - T o Little Extent	1 - To a Very Little Extent	4 - To a Great Extent	4 - To a Great Extent	4 - To a Great Extent	4 - To a Great Extent	4 - To a Great Extent	4 - To a Great Extent	4 - To a Great Extent	4 - To a Great Extent	3 - To Some Extent	5 - To a Very Great Extent	5 - To a Very Great Extent	5 - To a Very Great Extent	5 - To a Very Great Extent	5 - To a Very Great Extent	5 - To a Very Great Extent	5 - To a Very Great Extent	5 - To a Very Great Extent	5 - To a Very Great Extent	5 - To a Very Great Extent	5 - To a Very Great Extent	5 - To a Very Great Extent	5 - To a Very Great Extent	5 - To a Very Great Extent	2 - T o Little Extent	3 - To Some Extent	5 - To a Very Great Extent	5 - To a Very Great Extent	5 - Always	5 - Always	5 - Always	5 - Always	5 - Always	2 - Sometimes	5 - Always	5 - Always	5 - Always
121	3	1	1	3	2	3		2	4 - To a Great Extent	5 - To a Very Great Extent	5 - To a Very Great Extent	4 - To a Great Extent	5 - To a Very Great Extent	4 - To a Great Extent	4 - To a Great Extent	5 - To a Very Great Extent	5 - To a Very Great Extent	4 - To a Great Extent	5 - To a Very Great Extent	4 - To a Great Extent	4 - To a Great Extent	4 - To a Great Extent	4 - To a Great Extent	4 - To a Great Extent	4 - To a Great Extent	4 - To a Great Extent	4 - To a Great Extent	5 - To a Very Great Extent	5 - To a Very Great Extent	3 - To Some Extent	3 - To Some Extent	4 - To a Great Extent	4 - To a Great Extent	4 - To a Great Extent	3 - To Some Extent	4 - To a Great Extent	5 - To a Very Great Extent	4 - To a Great Extent	5 - To a Very Great Extent	4 - To a Great Extent	2 - Sometimes	3 - Seldom	5 - Always	5 - Always	3 - Seldom	4 - Often	3 - Seldom	4 - Often	3 - Seldom
122	1	2	1	1	1	4		1	3 - To Some Extent	3 - To Some Extent	3 - To Some Extent	3 - To Some Extent	3 - To Some Extent	3 - To Some Extent	2 - T o Little Extent	2 - T o Little Extent	2 - T o Little Extent	2 - T o Little Extent	2 - T o Little Extent	3 - To Some Extent	4 - To a Great Extent	3 - To Some Extent	3 - To Some Extent	3 - To Some Extent	3 - To Some Extent	3 - To Some Extent	3 - To Some Extent	3 - To Some Extent	3 - To Some Extent	3 - To Some Extent	3 - To Some Extent	3 - To Some Extent	3 - To Some Extent	3 - To Some Extent	3 - To Some Extent	3 - To Some Extent	3 - To Some Extent	3 - To Some Extent	3 - To Some Extent	3 - To Some Extent	4 - Often	4 - Often	3 - Seldom	3 - Seldom	3 - Seldom	3 - Seldom	4 - Often	4 - Often	3 - Seldom
123	1	2	2	1	1	1		1	3 - To Some Extent	2 - T o Little Extent	2 - T o Little Extent	3 - To Some Extent	2 - T o Little Extent	2 - T o Little Extent	1 - To a Very Little Extent	1 - To a Very Little Extent	1 - To a Very Little Extent	2 - T o Little Extent	2 - T o Little Extent	2 - T o Little Extent	1 - To a Very Little Extent	4 - To a Great Extent	2 - T o Little Extent	2 - T o Little Extent	2 - T o Little Extent	3 - To Some Extent	1 - To a Very Little Extent	2 - T o Little Extent	1 - To a Very Little Extent	2 - T o Little Extent	2 - T o Little Extent	4 - To a Great Extent	2 - T o Little Extent	2 - T o Little Extent	2 - T o Little Extent	2 - T o Little Extent	3 - To Some Extent	3 - To Some Extent	3 - To Some Extent	3 - To Some Extent	4 - Often	4 - Often	3 - Seldom	2 - Sometimes	4 - Often	1 - Never	5 - Always	5 - Always	4 - Often
124	1	2	1	2	1	1		1	3 - To Some Extent	1 - To a Very Little Extent	1 - To a Very Little Extent	1 - To a Very Little Extent	1 - To a Very Little Extent	1 - To a Very Little Extent	1 - To a Very Little Extent	1 - To a Very Little Extent	1 - To a Very Little Extent	1 - To a Very Little Extent	1 - To a Very Little Extent	1 - To a Very Little Extent	1 - To a Very Little Extent	1 - To a Very Little Extent	1 - To a Very Little Extent	1 - To a Very Little Extent	1 - To a Very Little Extent	1 - To a Very Little Extent	1 - To a Very Little Extent	1 - To a Very Little Extent	1 - To a Very Little Extent	1 - To a Very Little Extent	1 - To a Very Little Extent	1 - To a Very Little Extent	1 - To a Very Little Extent	1 - To a Very Little Extent	1 - To a Very Little Extent	1 - To a Very Little Extent	1 - To a Very Little Extent	1 - To a Very Little Extent	1 - To a Very Little Extent	1 - To a Very Little Extent	5 - Always	4 - Often	5 - Always	5 - Always	5 - Always	5 - Always	5 - Always	5 - Always	5 - Always
125	3	1	3	2	1	7		1	3 - To Some Extent	3 - To Some Extent	1 - To a Very Little Extent	3 - To Some Extent	4 - To a Great Extent	4 - To a Great Extent	2 - T o Little Extent	2 - T o Little Extent	3 - To Some Extent	2 - T o Little Extent	2 - T o Little Extent	2 - T o Little Extent	3 - To Some Extent	3 - To Some Extent	2 - T o Little Extent	2 - T o Little Extent	4 - To a Great Extent	3 - To Some Extent	5 - To a Very Great Extent	2 - T o Little Extent	1 - To a Very Little Extent	4 - To a Great Extent	3 - To Some Extent	2 - T o Little Extent	3 - To Some Extent	3 - To Some Extent	3 - To Some Extent	2 - T o Little Extent	5 - To a Very Great Extent	5 - To a Very Great Extent	4 - To a Great Extent	4 - To a Great Extent	3 - Seldom	5 - Always	3 - Seldom	2 - Sometimes	1 - Never	2 - Sometimes	4 - Often	3 - Seldom	2 - Sometimes
126	3	2	1	3	1	1		1	2 - T o Little Extent	2 - T o Little Extent	1 - To a Very Little Extent	3 - To Some Extent	2 - T o Little Extent	2 - T o Little Extent	3 - To Some Extent	4 - To a Great Extent	2 - T o Little Extent	2 - T o Little Extent	3 - To Some Extent	2 - T o Little Extent	2 - T o Little Extent	3 - To Some Extent	4 - To a Great Extent	2 - T o Little Extent	1 - To a Very Little Extent	4 - To a Great Extent	3 - To Some Extent	3 - To Some Extent	2 - T o Little Extent	4 - To a Great Extent	3 - To Some Extent	4 - To a Great Extent	2 - T o Little Extent	2 - T o Little Extent	3 - To Some Extent	4 - To a Great Extent	4 - To a Great Extent	3 - To Some Extent	3 - To Some Extent	3 - To Some Extent	3 - Seldom	3 - Seldom	3 - Seldom	2 - Sometimes	2 - Sometimes	5 - Always	4 - Often	4 - Often	3 - Seldom
127	1	2	1	2	1	1		1	4 - To a Great Extent	1 - To a Very Little Extent	3 - To Some Extent	2 - T o Little Extent	1 - To a Very Little Extent	4 - To a Great Extent	4 - To a Great Extent	4 - To a Great Extent	4 - To a Great Extent	4 - To a Great Extent	4 - To a Great Extent	4 - To a Great Extent	4 - To a Great Extent	3 - To Some Extent	5 - To a Very Great Extent	5 - To a Very Great Extent	5 - To a Very Great Extent	5 - To a Very Great Extent	5 - To a Very Great Extent	5 - To a Very Great Extent	5 - To a Very Great Extent	5 - To a Very Great Extent	5 - To a Very Great Extent	5 - To a Very Great Extent	5 - To a Very Great Extent	5 - To a Very Great Extent	5 - To a Very Great Extent	5 - To a Very Great Extent	2 - T o Little Extent	3 - To Some Extent	5 - To a Very Great Extent	5 - To a Very Great Extent	5 - Always	5 - Always	5 - Always	5 - Always	5 - Always	2 - Sometimes	5 - Always	5 - Always	5 - Always
128	3	1	1	3	2	3		2	4 - To a Great Extent	5 - To a Very Great Extent	5 - To a Very Great Extent	4 - To a Great Extent	5 - To a Very Great Extent	4 - To a Great Extent	4 - To a Great Extent	5 - To a Very Great Extent	5 - To a Very Great Extent	4 - To a Great Extent	5 - To a Very Great Extent	4 - To a Great Extent	4 - To a Great Extent	4 - To a Great Extent	4 - To a Great Extent	4 - To a Great Extent	4 - To a Great Extent	4 - To a Great Extent	4 - To a Great Extent	5 - To a Very Great Extent	5 - To a Very Great Extent	3 - To Some Extent	3 - To Some Extent	4 - To a Great Extent	4 - To a Great Extent	4 - To a Great Extent	3 - To Some Extent	4 - To a Great Extent	5 - To a Very Great Extent	4 - To a Great Extent	5 - To a Very Great Extent	4 - To a Great Extent	2 - Sometimes	3 - Seldom	5 - Always	5 - Always	3 - Seldom	4 - Often	3 - Seldom	4 - Often	3 - Seldom
129	1	2	1	1	1	4		1	3 - To Some Extent	3 - To Some Extent	3 - To Some Extent	3 - To Some Extent	3 - To Some Extent	3 - To Some Extent	2 - T o Little Extent	2 - T o Little Extent	2 - T o Little Extent	2 - T o Little Extent	2 - T o Little Extent	3 - To Some Extent	4 - To a Great Extent	3 - To Some Extent	3 - To Some Extent	3 - To Some Extent	3 - To Some Extent	3 - To Some Extent	3 - To Some Extent	3 - To Some Extent	3 - To Some Extent	3 - To Some Extent	3 - To Some Extent	3 - To Some Extent	3 - To Some Extent	3 - To Some Extent	3 - To Some Extent	3 - To Some Extent	3 - To Some Extent	3 - To Some Extent	3 - To Some Extent	3 - To Some Extent	4 - Often	4 - Often	3 - Seldom	3 - Seldom	3 - Seldom	3 - Seldom	4 - Often	4 - Often	3 - Seldom
130	1	2	2	1	1	1		1	3 - To Some Extent	2 - T o Little Extent	2 - T o Little Extent	3 - To Some Extent	2 - T o Little Extent	2 - T o Little Extent	1 - To a Very Little Extent	1 - To a Very Little Extent	1 - To a Very Little Extent	2 - T o Little Extent	2 - T o Little Extent	2 - T o Little Extent	1 - To a Very Little Extent	4 - To a Great Extent	2 - T o Little Extent	2 - T o Little Extent	2 - T o Little Extent	3 - To Some Extent	1 - To a Very Little Extent	2 - T o Little Extent	1 - To a Very Little Extent	2 - T o Little Extent	2 - T o Little Extent	4 - To a Great Extent	2 - T o Little Extent	2 - T o Little Extent	2 - T o Little Extent	2 - T o Little Extent	3 - To Some Extent	3 - To Some Extent	3 - To Some Extent	3 - To Some Extent	4 - Often	4 - Often	3 - Seldom	2 - Sometimes	4 - Often	1 - Never	5 - Always	5 - Always	4 - Often
131	1	2	1	2	1	1		1	3 - To Some Extent	1 - To a Very Little Extent	1 - To a Very Little Extent	1 - To a Very Little Extent	1 - To a Very Little Extent	1 - To a Very Little Extent	1 - To a Very Little Extent	1 - To a Very Little Extent	1 - To a Very Little Extent	1 - To a Very Little Extent	1 - To a Very Little Extent	1 - To a Very Little Extent	1 - To a Very Little Extent	1 - To a Very Little Extent	1 - To a Very Little Extent	1 - To a Very Little Extent	1 - To a Very Little Extent	1 - To a Very Little Extent	1 - To a Very Little Extent	1 - To a Very Little Extent	1 - To a Very Little Extent	1 - To a Very Little Extent	1 - To a Very Little Extent	1 - To a Very Little Extent	1 - To a Very Little Extent	1 - To a Very Little Extent	1 - To a Very Little Extent	1 - To a Very Little Extent	1 - To a Very Little Extent	1 - To a Very Little Extent	1 - To a Very Little Extent	1 - To a Very Little Extent	5 - Always	4 - Often	5 - Always	5 - Always	5 - Always	5 - Always	5 - Always	5 - Always	5 - Always
132	1	2	1	1	1	1		1	1 - To a Very Little Extent	2 - T o Little Extent	3 - To Some Extent	3 - To Some Extent	2 - T o Little Extent	3 - To Some Extent	1 - To a Very Little Extent	1 - To a Very Little Extent	1 - To a Very Little Extent	1 - To a Very Little Extent	1 - To a Very Little Extent	3 - To Some Extent	1 - To a Very Little Extent	1 - To a Very Little Extent	3 - To Some Extent	1 - To a Very Little Extent	3 - To Some Extent	1 - To a Very Little Extent	1 - To a Very Little Extent	2 - T o Little Extent	1 - To a Very Little Extent	1 - To a Very Little Extent	1 - To a Very Little Extent	2 - T o Little Extent	1 - To a Very Little Extent	1 - To a Very Little Extent	1 - To a Very Little Extent	2 - T o Little Extent	1 - To a Very Little Extent	1 - To a Very Little Extent	1 - To a Very Little Extent	2 - T o Little Extent	5 - Always	5 - Always	5 - Always	4 - Often	5 - Always	3 - Seldom	5 - Always	5 - Always	4 - Often
133	3	1	1	2	2	1		1	1 - To a Very Little Extent	2 - T o Little Extent	2 - T o Little Extent	1 - To a Very Little Extent	2 - T o Little Extent	1 - To a Very Little Extent	1 - To a Very Little Extent	2 - T o Little Extent	2 - T o Little Extent	2 - T o Little Extent	1 - To a Very Little Extent	1 - To a Very Little Extent	2 - T o Little Extent	2 - T o Little Extent	3 - To Some Extent	1 - To a Very Little Extent	3 - To Some Extent	5 - To a Very Great Extent	4 - To a Great Extent	4 - To a Great Extent	4 - To a Great Extent	4 - To a Great Extent	4 - To a Great Extent	4 - To a Great Extent	5 - To a Very Great Extent	4 - To a Great Extent	5 - To a Very Great Extent	4 - To a Great Extent	4 - To a Great Extent	4 - To a Great Extent	4 - To a Great Extent	3 - To Some Extent	3 - Seldom	3 - Seldom	2 - Sometimes	2 - Sometimes	2 - Sometimes	3 - Seldom	3 - Seldom	3 - Seldom	5 - Always
134	2	2	2	2	1	4		2	3 - To Some Extent	3 - To Some Extent	1 - To a Very Little Extent	3 - To Some Extent	3 - To Some Extent	4 - To a Great Extent	4 - To a Great Extent	3 - To Some Extent	4 - To a Great Extent	3 - To Some Extent	3 - To Some Extent	4 - To a Great Extent	5 - To a Very Great Extent	4 - To a Great Extent	4 - To a Great Extent	3 - To Some Extent	3 - To Some Extent	5 - To a Very Great Extent	4 - To a Great Extent	4 - To a Great Extent	3 - To Some Extent	4 - To a Great Extent	5 - To a Very Great Extent	4 - To a Great Extent	4 - To a Great Extent	4 - To a Great Extent	5 - To a Very Great Extent	2 - T o Little Extent	1 - To a Very Little Extent	1 - To a Very Little Extent	3 - To Some Extent	2 - T o Little Extent	3 - Seldom	4 - Often	4 - Often	5 - Always	2 - Sometimes	1 - Never	3 - Seldom	4 - Often	3 - Seldom
135	1	1	2	1	1	3		3	3 - To Some Extent	1 - To a Very Little Extent	2 - T o Little Extent	2 - T o Little Extent	1 - To a Very Little Extent	3 - To Some Extent	2 - T o Little Extent	2 - T o Little Extent	4 - To a Great Extent	2 - T o Little Extent	3 - To Some Extent	3 - To Some Extent	1 - To a Very Little Extent	1 - To a Very Little Extent	4 - To a Great Extent	4 - To a Great Extent	4 - To a Great Extent	4 - To a Great Extent	3 - To Some Extent	4 - To a Great Extent	5 - To a Very Great Extent	4 - To a Great Extent	4 - To a Great Extent	3 - To Some Extent	3 - To Some Extent	4 - To a Great Extent	1 - To a Very Little Extent	3 - To Some Extent	2 - T o Little Extent	1 - To a Very Little Extent	3 - To Some Extent	3 - To Some Extent	5 - Always	4 - Often	5 - Always	3 - Seldom	3 - Seldom	5 - Always	3 - Seldom	3 - Seldom	5 - Always
136	1	2	1	1	1	4		1	3 - To Some Extent	3 - To Some Extent	3 - To Some Extent	3 - To Some Extent	3 - To Some Extent	3 - To Some Extent	2 - T o Little Extent	2 - T o Little Extent	2 - T o Little Extent	2 - T o Little Extent	2 - T o Little Extent	3 - To Some Extent	4 - To a Great Extent	3 - To Some Extent	3 - To Some Extent	3 - To Some Extent	3 - To Some Extent	3 - To Some Extent	3 - To Some Extent	3 - To Some Extent	3 - To Some Extent	3 - To Some Extent	3 - To Some Extent	3 - To Some Extent	3 - To Some Extent	3 - To Some Extent	3 - To Some Extent	3 - To Some Extent	3 - To Some Extent	3 - To Some Extent	3 - To Some Extent	3 - To Some Extent	4 - Often	4 - Often	3 - Seldom	3 - Seldom	3 - Seldom	3 - Seldom	4 - Often	4 - Often	3 - Seldom
137	1	2	2	1	1	1		1	3 - To Some Extent	2 - T o Little Extent	2 - T o Little Extent	3 - To Some Extent	2 - T o Little Extent	2 - T o Little Extent	1 - To a Very Little Extent	1 - To a Very Little Extent	1 - To a Very Little Extent	2 - T o Little Extent	2 - T o Little Extent	2 - T o Little Extent	1 - To a Very Little Extent	4 - To a Great Extent	2 - T o Little Extent	2 - T o Little Extent	2 - T o Little Extent	3 - To Some Extent	1 - To a Very Little Extent	2 - T o Little Extent	1 - To a Very Little Extent	2 - T o Little Extent	2 - T o Little Extent	4 - To a Great Extent	2 - T o Little Extent	2 - T o Little Extent	2 - T o Little Extent	2 - T o Little Extent	3 - To Some Extent	3 - To Some Extent	3 - To Some Extent	3 - To Some Extent	4 - Often	4 - Often	3 - Seldom	2 - Sometimes	4 - Often	1 - Never	5 - Always	5 - Always	4 - Often
138	1	2	1	2	1	1		1	3 - To Some Extent	1 - To a Very Little Extent	1 - To a Very Little Extent	1 - To a Very Little Extent	1 - To a Very Little Extent	1 - To a Very Little Extent	1 - To a Very Little Extent	1 - To a Very Little Extent	1 - To a Very Little Extent	1 - To a Very Little Extent	1 - To a Very Little Extent	1 - To a Very Little Extent	1 - To a Very Little Extent	1 - To a Very Little Extent	1 - To a Very Little Extent	1 - To a Very Little Extent	1 - To a Very Little Extent	1 - To a Very Little Extent	1 - To a Very Little Extent	1 - To a Very Little Extent	1 - To a Very Little Extent	1 - To a Very Little Extent	1 - To a Very Little Extent	1 - To a Very Little Extent	1 - To a Very Little Extent	1 - To a Very Little Extent	1 - To a Very Little Extent	1 - To a Very Little Extent	1 - To a Very Little Extent	1 - To a Very Little Extent	1 - To a Very Little Extent	1 - To a Very Little Extent	5 - Always	4 - Often	5 - Always	5 - Always	5 - Always	5 - Always	5 - Always	5 - Always	5 - Always
139	1	2	1	1	1	1		1	1 - To a Very Little Extent	2 - T o Little Extent	3 - To Some Extent	3 - To Some Extent	2 - T o Little Extent	3 - To Some Extent	1 - To a Very Little Extent	1 - To a Very Little Extent	1 - To a Very Little Extent	1 - To a Very Little Extent	1 - To a Very Little Extent	3 - To Some Extent	1 - To a Very Little Extent	1 - To a Very Little Extent	3 - To Some Extent	1 - To a Very Little Extent	3 - To Some Extent	1 - To a Very Little Extent	1 - To a Very Little Extent	2 - T o Little Extent	1 - To a Very Little Extent	1 - To a Very Little Extent	1 - To a Very Little Extent	2 - T o Little Extent	1 - To a Very Little Extent	1 - To a Very Little Extent	1 - To a Very Little Extent	2 - T o Little Extent	1 - To a Very Little Extent	1 - To a Very Little Extent	1 - To a Very Little Extent	2 - T o Little Extent	5 - Always	5 - Always	5 - Always	4 - Often	5 - Always	3 - Seldom	5 - Always	5 - Always	4 - Often
140	3	1	1	2	2	1		1	1 - To a Very Little Extent	2 - T o Little Extent	2 - T o Little Extent	1 - To a Very Little Extent	2 - T o Little Extent	1 - To a Very Little Extent	1 - To a Very Little Extent	2 - T o Little Extent	2 - T o Little Extent	2 - T o Little Extent	1 - To a Very Little Extent	1 - To a Very Little Extent	2 - T o Little Extent	2 - T o Little Extent	3 - To Some Extent	1 - To a Very Little Extent	3 - To Some Extent	5 - To a Very Great Extent	4 - To a Great Extent	4 - To a Great Extent	4 - To a Great Extent	4 - To a Great Extent	4 - To a Great Extent	4 - To a Great Extent	5 - To a Very Great Extent	4 - To a Great Extent	5 - To a Very Great Extent	4 - To a Great Extent	4 - To a Great Extent	4 - To a Great Extent	4 - To a Great Extent	3 - To Some Extent	3 - Seldom	3 - Seldom	2 - Sometimes	2 - Sometimes	2 - Sometimes	3 - Seldom	3 - Seldom	3 - Seldom	5 - Always
141	2	2	2	2	1	4		2	3 - To Some Extent	3 - To Some Extent	1 - To a Very Little Extent	3 - To Some Extent	3 - To Some Extent	4 - To a Great Extent	4 - To a Great Extent	3 - To Some Extent	4 - To a Great Extent	3 - To Some Extent	3 - To Some Extent	4 - To a Great Extent	5 - To a Very Great Extent	4 - To a Great Extent	4 - To a Great Extent	3 - To Some Extent	3 - To Some Extent	5 - To a Very Great Extent	4 - To a Great Extent	4 - To a Great Extent	3 - To Some Extent	4 - To a Great Extent	5 - To a Very Great Extent	4 - To a Great Extent	4 - To a Great Extent	4 - To a Great Extent	5 - To a Very Great Extent	2 - T o Little Extent	1 - To a Very Little Extent	1 - To a Very Little Extent	3 - To Some Extent	2 - T o Little Extent	3 - Seldom	4 - Often	4 - Often	5 - Always	2 - Sometimes	1 - Never	3 - Seldom	4 - Often	3 - Seldom
142	1	1	2	1	1	3		3	3 - To Some Extent	1 - To a Very Little Extent	2 - T o Little Extent	2 - T o Little Extent	1 - To a Very Little Extent	3 - To Some Extent	2 - T o Little Extent	2 - T o Little Extent	4 - To a Great Extent	2 - T o Little Extent	3 - To Some Extent	3 - To Some Extent	1 - To a Very Little Extent	1 - To a Very Little Extent	4 - To a Great Extent	4 - To a Great Extent	4 - To a Great Extent	4 - To a Great Extent	3 - To Some Extent	4 - To a Great Extent	5 - To a Very Great Extent	4 - To a Great Extent	4 - To a Great Extent	3 - To Some Extent	3 - To Some Extent	4 - To a Great Extent	1 - To a Very Little Extent	3 - To Some Extent	2 - T o Little Extent	1 - To a Very Little Extent	3 - To Some Extent	3 - To Some Extent	5 - Always	4 - Often	5 - Always	3 - Seldom	3 - Seldom	5 - Always	3 - Seldom	3 - Seldom	5 - Always
143	2	2	2	1	1	6		3	5 - To a Very Great Extent	5 - To a Very Great Extent	4 - To a Great Extent	4 - To a Great Extent	3 - To Some Extent	3 - To Some Extent	4 - To a Great Extent	3 - To Some Extent	4 - To a Great Extent	3 - To Some Extent	4 - To a Great Extent	4 - To a Great Extent	1 - To a Very Little Extent	3 - To Some Extent	2 - T o Little Extent	1 - To a Very Little Extent	3 - To Some Extent	2 - T o Little Extent	2 - T o Little Extent	2 - T o Little Extent	1 - To a Very Little Extent	3 - To Some Extent	2 - T o Little Extent	3 - To Some Extent	4 - To a Great Extent	2 - T o Little Extent	2 - T o Little Extent	3 - To Some Extent	1 - To a Very Little Extent	1 - To a Very Little Extent	3 - To Some Extent	4 - To a Great Extent	2 - Sometimes	2 - Sometimes	3 - Seldom	5 - Always	4 - Often	4 - Often	3 - Seldom	4 - Often	2 - Sometimes
144	1	1	2	3	1	3		2	2 - T o Little Extent	3 - To Some Extent	3 - To Some Extent	3 - To Some Extent	2 - T o Little Extent	2 - T o Little Extent	2 - T o Little Extent	5 - To a Very Great Extent	4 - To a Great Extent	3 - To Some Extent	1 - To a Very Little Extent	3 - To Some Extent	1 - To a Very Little Extent	1 - To a Very Little Extent	3 - To Some Extent	3 - To Some Extent	4 - To a Great Extent	4 - To a Great Extent	3 - To Some Extent	3 - To Some Extent	1 - To a Very Little Extent	5 - To a Very Great Extent	4 - To a Great Extent	4 - To a Great Extent	4 - To a Great Extent	2 - T o Little Extent	2 - T o Little Extent	4 - To a Great Extent	2 - T o Little Extent	4 - To a Great Extent	1 - To a Very Little Extent	3 - To Some Extent	3 - Seldom	3 - Seldom	4 - Often	2 - Sometimes	2 - Sometimes	3 - Seldom	4 - Often	3 - Seldom	2 - Sometimes
145	3	1	1	3	2	3		2	4 - To a Great Extent	5 - To a Very Great Extent	5 - To a Very Great Extent	4 - To a Great Extent	5 - To a Very Great Extent	4 - To a Great Extent	4 - To a Great Extent	5 - To a Very Great Extent	5 - To a Very Great Extent	4 - To a Great Extent	5 - To a Very Great Extent	4 - To a Great Extent	4 - To a Great Extent	4 - To a Great Extent	4 - To a Great Extent	4 - To a Great Extent	4 - To a Great Extent	4 - To a Great Extent	4 - To a Great Extent	5 - To a Very Great Extent	5 - To a Very Great Extent	3 - To Some Extent	3 - To Some Extent	4 - To a Great Extent	4 - To a Great Extent	4 - To a Great Extent	3 - To Some Extent	4 - To a Great Extent	5 - To a Very Great Extent	4 - To a Great Extent	5 - To a Very Great Extent	4 - To a Great Extent	2 - Sometimes	3 - Seldom	5 - Always	5 - Always	3 - Seldom	4 - Often	3 - Seldom	4 - Often	3 - Seldom
146	3	1	1	2	1	2		2	2 - T o Little Extent	3 - To Some Extent	3 - To Some Extent	4 - To a Great Extent	4 - To a Great Extent	3 - To Some Extent	4 - To a Great Extent	4 - To a Great Extent	5 - To a Very Great Extent	1 - To a Very Little Extent	2 - T o Little Extent	3 - To Some Extent	5 - To a Very Great Extent	4 - To a Great Extent	3 - To Some Extent	4 - To a Great Extent	3 - To Some Extent	4 - To a Great Extent	5 - To a Very Great Extent	4 - To a Great Extent	4 - To a Great Extent	3 - To Some Extent	2 - T o Little Extent	3 - To Some Extent	5 - To a Very Great Extent	2 - T o Little Extent	1 - To a Very Little Extent	2 - T o Little Extent	3 - To Some Extent	2 - T o Little Extent	3 - To Some Extent	2 - T o Little Extent	4 - Often	2 - Sometimes	2 - Sometimes	3 - Seldom	1 - Never	3 - Seldom	5 - Always	4 - Often	5 - Always
147	2	1	1	1	2	4		2	4 - To a Great Extent	1 - To a Very Little Extent	4 - To a Great Extent	2 - T o Little Extent	4 - To a Great Extent	3 - To Some Extent	1 - To a Very Little Extent	2 - T o Little Extent	3 - To Some Extent	3 - To Some Extent	3 - To Some Extent	3 - To Some Extent	2 - T o Little Extent	2 - T o Little Extent	3 - To Some Extent	4 - To a Great Extent	4 - To a Great Extent	3 - To Some Extent	2 - T o Little Extent	4 - To a Great Extent	4 - To a Great Extent	3 - To Some Extent	3 - To Some Extent	3 - To Some Extent	4 - To a Great Extent	2 - T o Little Extent	2 - T o Little Extent	4 - To a Great Extent	3 - To Some Extent	1 - To a Very Little Extent	3 - To Some Extent	3 - To Some Extent	5 - Always	2 - Sometimes	3 - Seldom	3 - Seldom	4 - Often	4 - Often	3 - Seldom	2 - Sometimes	3 - Seldom
148	1	1	1	1	2	2		2	3 - To Some Extent	4 - To a Great Extent	1 - To a Very Little Extent	2 - T o Little Extent	1 - To a Very Little Extent	2 - T o Little Extent	4 - To a Great Extent	3 - To Some Extent	3 - To Some Extent	4 - To a Great Extent	1 - To a Very Little Extent	1 - To a Very Little Extent	2 - T o Little Extent	3 - To Some Extent	3 - To Some Extent	2 - T o Little Extent	2 - T o Little Extent	2 - T o Little Extent	1 - To a Very Little Extent	2 - T o Little Extent	1 - To a Very Little Extent	2 - T o Little Extent	1 - To a Very Little Extent	3 - To Some Extent	2 - T o Little Extent	1 - To a Very Little Extent	4 - To a Great Extent	2 - T o Little Extent	3 - To Some Extent	1 - To a Very Little Extent	3 - To Some Extent	1 - To a Very Little Extent	3 - Seldom	4 - Often	3 - Seldom	4 - Often	5 - Always	4 - Often	5 - Always	4 - Often	4 - Often
149	3	1	3	2	1	7		1	3 - To Some Extent	3 - To Some Extent	1 - To a Very Little Extent	3 - To Some Extent	4 - To a Great Extent	4 - To a Great Extent	2 - T o Little Extent	2 - T o Little Extent	3 - To Some Extent	2 - T o Little Extent	2 - T o Little Extent	2 - T o Little Extent	3 - To Some Extent	3 - To Some Extent	2 - T o Little Extent	2 - T o Little Extent	4 - To a Great Extent	3 - To Some Extent	5 - To a Very Great Extent	2 - T o Little Extent	1 - To a Very Little Extent	4 - To a Great Extent	3 - To Some Extent	2 - T o Little Extent	3 - To Some Extent	3 - To Some Extent	3 - To Some Extent	2 - T o Little Extent	5 - To a Very Great Extent	5 - To a Very Great Extent	4 - To a Great Extent	4 - To a Great Extent	3 - Seldom	5 - Always	3 - Seldom	2 - Sometimes	1 - Never	2 - Sometimes	4 - Often	3 - Seldom	2 - Sometimes
150	3	2	1	3	1	1		1	2 - T o Little Extent	2 - T o Little Extent	1 - To a Very Little Extent	3 - To Some Extent	2 - T o Little Extent	2 - T o Little Extent	3 - To Some Extent	4 - To a Great Extent	2 - T o Little Extent	2 - T o Little Extent	3 - To Some Extent	2 - T o Little Extent	2 - T o Little Extent	3 - To Some Extent	4 - To a Great Extent	2 - T o Little Extent	1 - To a Very Little Extent	4 - To a Great Extent	3 - To Some Extent	3 - To Some Extent	2 - T o Little Extent	4 - To a Great Extent	3 - To Some Extent	4 - To a Great Extent	2 - T o Little Extent	2 - T o Little Extent	3 - To Some Extent	4 - To a Great Extent	4 - To a Great Extent	3 - To Some Extent	3 - To Some Extent	3 - To Some Extent	3 - Seldom	3 - Seldom	3 - Seldom	2 - Sometimes	2 - Sometimes	5 - Always	4 - Often	4 - Often	3 - Seldom
151	1	2	1	2	1	1		1	4 - To a Great Extent	1 - To a Very Little Extent	3 - To Some Extent	2 - T o Little Extent	1 - To a Very Little Extent	4 - To a Great Extent	4 - To a Great Extent	4 - To a Great Extent	4 - To a Great Extent	4 - To a Great Extent	4 - To a Great Extent	4 - To a Great Extent	4 - To a Great Extent	3 - To Some Extent	5 - To a Very Great Extent	5 - To a Very Great Extent	5 - To a Very Great Extent	5 - To a Very Great Extent	5 - To a Very Great Extent	5 - To a Very Great Extent	5 - To a Very Great Extent	5 - To a Very Great Extent	5 - To a Very Great Extent	5 - To a Very Great Extent	5 - To a Very Great Extent	5 - To a Very Great Extent	5 - To a Very Great Extent	5 - To a Very Great Extent	2 - T o Little Extent	3 - To Some Extent	5 - To a Very Great Extent	5 - To a Very Great Extent	5 - Always	5 - Always	5 - Always	5 - Always	5 - Always	2 - Sometimes	5 - Always	5 - Always	5 - Always
152	3	1	1	3	2	3		2	4 - To a Great Extent	5 - To a Very Great Extent	5 - To a Very Great Extent	4 - To a Great Extent	5 - To a Very Great Extent	4 - To a Great Extent	4 - To a Great Extent	5 - To a Very Great Extent	5 - To a Very Great Extent	4 - To a Great Extent	5 - To a Very Great Extent	4 - To a Great Extent	4 - To a Great Extent	4 - To a Great Extent	4 - To a Great Extent	4 - To a Great Extent	4 - To a Great Extent	4 - To a Great Extent	4 - To a Great Extent	5 - To a Very Great Extent	5 - To a Very Great Extent	3 - To Some Extent	3 - To Some Extent	4 - To a Great Extent	4 - To a Great Extent	4 - To a Great Extent	3 - To Some Extent	4 - To a Great Extent	5 - To a Very Great Extent	4 - To a Great Extent	5 - To a Very Great Extent	4 - To a Great Extent	2 - Sometimes	3 - Seldom	5 - Always	5 - Always	3 - Seldom	4 - Often	3 - Seldom	4 - Often	3 - Seldom
153	1	2	1	1	1	4		1	3 - To Some Extent	3 - To Some Extent	3 - To Some Extent	3 - To Some Extent	3 - To Some Extent	3 - To Some Extent	2 - T o Little Extent	2 - T o Little Extent	2 - T o Little Extent	2 - T o Little Extent	2 - T o Little Extent	3 - To Some Extent	4 - To a Great Extent	3 - To Some Extent	3 - To Some Extent	3 - To Some Extent	3 - To Some Extent	3 - To Some Extent	3 - To Some Extent	3 - To Some Extent	3 - To Some Extent	3 - To Some Extent	3 - To Some Extent	3 - To Some Extent	3 - To Some Extent	3 - To Some Extent	3 - To Some Extent	3 - To Some Extent	3 - To Some Extent	3 - To Some Extent	3 - To Some Extent	3 - To Some Extent	4 - Often	4 - Often	3 - Seldom	3 - Seldom	3 - Seldom	3 - Seldom	4 - Often	4 - Often	3 - Seldom
154	1	2	2	1	1	1		1	3 - To Some Extent	2 - T o Little Extent	2 - T o Little Extent	3 - To Some Extent	2 - T o Little Extent	2 - T o Little Extent	1 - To a Very Little Extent	1 - To a Very Little Extent	1 - To a Very Little Extent	2 - T o Little Extent	2 - T o Little Extent	2 - T o Little Extent	1 - To a Very Little Extent	4 - To a Great Extent	2 - T o Little Extent	2 - T o Little Extent	2 - T o Little Extent	3 - To Some Extent	1 - To a Very Little Extent	2 - T o Little Extent	1 - To a Very Little Extent	2 - T o Little Extent	2 - T o Little Extent	4 - To a Great Extent	2 - T o Little Extent	2 - T o Little Extent	2 - T o Little Extent	2 - T o Little Extent	3 - To Some Extent	3 - To Some Extent	3 - To Some Extent	3 - To Some Extent	4 - Often	4 - Often	3 - Seldom	2 - Sometimes	4 - Often	1 - Never	5 - Always	5 - Always	4 - Often
155	1	2	1	2	1	1		1	3 - To Some Extent	1 - To a Very Little Extent	1 - To a Very Little Extent	1 - To a Very Little Extent	1 - To a Very Little Extent	1 - To a Very Little Extent	1 - To a Very Little Extent	1 - To a Very Little Extent	1 - To a Very Little Extent	1 - To a Very Little Extent	1 - To a Very Little Extent	1 - To a Very Little Extent	1 - To a Very Little Extent	1 - To a Very Little Extent	1 - To a Very Little Extent	1 - To a Very Little Extent	1 - To a Very Little Extent	1 - To a Very Little Extent	1 - To a Very Little Extent	1 - To a Very Little Extent	1 - To a Very Little Extent	1 - To a Very Little Extent	1 - To a Very Little Extent	1 - To a Very Little Extent	1 - To a Very Little Extent	1 - To a Very Little Extent	1 - To a Very Little Extent	1 - To a Very Little Extent	1 - To a Very Little Extent	1 - To a Very Little Extent	1 - To a Very Little Extent	1 - To a Very Little Extent	5 - Always	4 - Often	5 - Always	5 - Always	5 - Always	5 - Always	5 - Always	5 - Always	5 - Always
156	2	1	1	1	2	4		2	4 - To a Great Extent	1 - To a Very Little Extent	4 - To a Great Extent	2 - T o Little Extent	4 - To a Great Extent	3 - To Some Extent	1 - To a Very Little Extent	2 - T o Little Extent	3 - To Some Extent	3 - To Some Extent	3 - To Some Extent	3 - To Some Extent	2 - T o Little Extent	2 - T o Little Extent	3 - To Some Extent	4 - To a Great Extent	4 - To a Great Extent	3 - To Some Extent	2 - T o Little Extent	4 - To a Great Extent	4 - To a Great Extent	3 - To Some Extent	3 - To Some Extent	3 - To Some Extent	4 - To a Great Extent	2 - T o Little Extent	2 - T o Little Extent	4 - To a Great Extent	3 - To Some Extent	1 - To a Very Little Extent	3 - To Some Extent	3 - To Some Extent	5 - Always	2 - Sometimes	3 - Seldom	3 - Seldom	4 - Often	4 - Often	3 - Seldom	2 - Sometimes	3 - Seldom
157	1	1	1	1	2	2		2	3 - To Some Extent	4 - To a Great Extent	1 - To a Very Little Extent	2 - T o Little Extent	1 - To a Very Little Extent	2 - T o Little Extent	4 - To a Great Extent	3 - To Some Extent	3 - To Some Extent	4 - To a Great Extent	1 - To a Very Little Extent	1 - To a Very Little Extent	2 - T o Little Extent	3 - To Some Extent	3 - To Some Extent	2 - T o Little Extent	2 - T o Little Extent	2 - T o Little Extent	1 - To a Very Little Extent	2 - T o Little Extent	1 - To a Very Little Extent	2 - T o Little Extent	1 - To a Very Little Extent	3 - To Some Extent	2 - T o Little Extent	1 - To a Very Little Extent	4 - To a Great Extent	2 - T o Little Extent	3 - To Some Extent	1 - To a Very Little Extent	3 - To Some Extent	1 - To a Very Little Extent	3 - Seldom	4 - Often	3 - Seldom	4 - Often	5 - Always	4 - Often	5 - Always	4 - Often	4 - Often
158	3	1	3	2	1	7		1	3 - To Some Extent	3 - To Some Extent	1 - To a Very Little Extent	3 - To Some Extent	4 - To a Great Extent	4 - To a Great Extent	2 - T o Little Extent	2 - T o Little Extent	3 - To Some Extent	2 - T o Little Extent	2 - T o Little Extent	2 - T o Little Extent	3 - To Some Extent	3 - To Some Extent	2 - T o Little Extent	2 - T o Little Extent	4 - To a Great Extent	3 - To Some Extent	5 - To a Very Great Extent	2 - T o Little Extent	1 - To a Very Little Extent	4 - To a Great Extent	3 - To Some Extent	2 - T o Little Extent	3 - To Some Extent	3 - To Some Extent	3 - To Some Extent	2 - T o Little Extent	5 - To a Very Great Extent	5 - To a Very Great Extent	4 - To a Great Extent	4 - To a Great Extent	3 - Seldom	5 - Always	3 - Seldom	2 - Sometimes	1 - Never	2 - Sometimes	4 - Often	3 - Seldom	2 - Sometimes
159	3	2	1	3	1	1		1	2 - T o Little Extent	2 - T o Little Extent	1 - To a Very Little Extent	3 - To Some Extent	2 - T o Little Extent	2 - T o Little Extent	3 - To Some Extent	4 - To a Great Extent	2 - T o Little Extent	2 - T o Little Extent	3 - To Some Extent	2 - T o Little Extent	2 - T o Little Extent	3 - To Some Extent	4 - To a Great Extent	2 - T o Little Extent	1 - To a Very Little Extent	4 - To a Great Extent	3 - To Some Extent	3 - To Some Extent	2 - T o Little Extent	4 - To a Great Extent	3 - To Some Extent	4 - To a Great Extent	2 - T o Little Extent	2 - T o Little Extent	3 - To Some Extent	4 - To a Great Extent	4 - To a Great Extent	3 - To Some Extent	3 - To Some Extent	3 - To Some Extent	3 - Seldom	3 - Seldom	3 - Seldom	2 - Sometimes	2 - Sometimes	5 - Always	4 - Often	4 - Often	3 - Seldom
160	1	2	1	2	1	1		1	4 - To a Great Extent	1 - To a Very Little Extent	3 - To Some Extent	2 - T o Little Extent	1 - To a Very Little Extent	4 - To a Great Extent	4 - To a Great Extent	4 - To a Great Extent	4 - To a Great Extent	4 - To a Great Extent	4 - To a Great Extent	4 - To a Great Extent	4 - To a Great Extent	3 - To Some Extent	5 - To a Very Great Extent	5 - To a Very Great Extent	5 - To a Very Great Extent	5 - To a Very Great Extent	5 - To a Very Great Extent	5 - To a Very Great Extent	5 - To a Very Great Extent	5 - To a Very Great Extent	5 - To a Very Great Extent	5 - To a Very Great Extent	5 - To a Very Great Extent	5 - To a Very Great Extent	5 - To a Very Great Extent	5 - To a Very Great Extent	2 - T o Little Extent	3 - To Some Extent	5 - To a Very Great Extent	5 - To a Very Great Extent	5 - Always	5 - Always	5 - Always	5 - Always	5 - Always	2 - Sometimes	5 - Always	5 - Always	5 - Always
161	3	1	1	3	2	3		2	4 - To a Great Extent	5 - To a Very Great Extent	5 - To a Very Great Extent	4 - To a Great Extent	5 - To a Very Great Extent	4 - To a Great Extent	4 - To a Great Extent	5 - To a Very Great Extent	5 - To a Very Great Extent	4 - To a Great Extent	5 - To a Very Great Extent	4 - To a Great Extent	4 - To a Great Extent	4 - To a Great Extent	4 - To a Great Extent	4 - To a Great Extent	4 - To a Great Extent	4 - To a Great Extent	4 - To a Great Extent	5 - To a Very Great Extent	5 - To a Very Great Extent	3 - To Some Extent	3 - To Some Extent	4 - To a Great Extent	4 - To a Great Extent	4 - To a Great Extent	3 - To Some Extent	4 - To a Great Extent	5 - To a Very Great Extent	4 - To a Great Extent	5 - To a Very Great Extent	4 - To a Great Extent	2 - Sometimes	3 - Seldom	5 - Always	5 - Always	3 - Seldom	4 - Often	3 - Seldom	4 - Often	3 - Seldom
162	1	2	1	1	1	4		1	3 - To Some Extent	3 - To Some Extent	3 - To Some Extent	3 - To Some Extent	3 - To Some Extent	3 - To Some Extent	2 - T o Little Extent	2 - T o Little Extent	2 - T o Little Extent	2 - T o Little Extent	2 - T o Little Extent	3 - To Some Extent	4 - To a Great Extent	3 - To Some Extent	3 - To Some Extent	3 - To Some Extent	3 - To Some Extent	3 - To Some Extent	3 - To Some Extent	3 - To Some Extent	3 - To Some Extent	3 - To Some Extent	3 - To Some Extent	3 - To Some Extent	3 - To Some Extent	3 - To Some Extent	3 - To Some Extent	3 - To Some Extent	3 - To Some Extent	3 - To Some Extent	3 - To Some Extent	3 - To Some Extent	4 - Often	4 - Often	3 - Seldom	3 - Seldom	3 - Seldom	3 - Seldom	4 - Often	4 - Often	3 - Seldom
163	1	2	2	1	1	1		1	3 - To Some Extent	2 - T o Little Extent	2 - T o Little Extent	3 - To Some Extent	2 - T o Little Extent	2 - T o Little Extent	1 - To a Very Little Extent	1 - To a Very Little Extent	1 - To a Very Little Extent	2 - T o Little Extent	2 - T o Little Extent	2 - T o Little Extent	1 - To a Very Little Extent	4 - To a Great Extent	2 - T o Little Extent	2 - T o Little Extent	2 - T o Little Extent	3 - To Some Extent	1 - To a Very Little Extent	2 - T o Little Extent	1 - To a Very Little Extent	2 - T o Little Extent	2 - T o Little Extent	4 - To a Great Extent	2 - T o Little Extent	2 - T o Little Extent	2 - T o Little Extent	2 - T o Little Extent	3 - To Some Extent	3 - To Some Extent	3 - To Some Extent	3 - To Some Extent	4 - Often	4 - Often	3 - Seldom	2 - Sometimes	4 - Often	1 - Never	5 - Always	5 - Always	4 - Often
164	1	2	1	2	1	1		1	3 - To Some Extent	1 - To a Very Little Extent	1 - To a Very Little Extent	1 - To a Very Little Extent	1 - To a Very Little Extent	1 - To a Very Little Extent	1 - To a Very Little Extent	1 - To a Very Little Extent	1 - To a Very Little Extent	1 - To a Very Little Extent	1 - To a Very Little Extent	1 - To a Very Little Extent	1 - To a Very Little Extent	1 - To a Very Little Extent	1 - To a Very Little Extent	1 - To a Very Little Extent	1 - To a Very Little Extent	1 - To a Very Little Extent	1 - To a Very Little Extent	1 - To a Very Little Extent	1 - To a Very Little Extent	1 - To a Very Little Extent	1 - To a Very Little Extent	1 - To a Very Little Extent	1 - To a Very Little Extent	1 - To a Very Little Extent	1 - To a Very Little Extent	1 - To a Very Little Extent	1 - To a Very Little Extent	1 - To a Very Little Extent	1 - To a Very Little Extent	1 - To a Very Little Extent	5 - Always	4 - Often	5 - Always	5 - Always	5 - Always	5 - Always	5 - Always	5 - Always	5 - Always
165	1	2	1	1	1	1		1	1 - To a Very Little Extent	2 - T o Little Extent	3 - To Some Extent	3 - To Some Extent	2 - T o Little Extent	3 - To Some Extent	1 - To a Very Little Extent	1 - To a Very Little Extent	1 - To a Very Little Extent	1 - To a Very Little Extent	1 - To a Very Little Extent	3 - To Some Extent	1 - To a Very Little Extent	1 - To a Very Little Extent	3 - To Some Extent	1 - To a Very Little Extent	3 - To Some Extent	1 - To a Very Little Extent	1 - To a Very Little Extent	2 - T o Little Extent	1 - To a Very Little Extent	1 - To a Very Little Extent	1 - To a Very Little Extent	2 - T o Little Extent	1 - To a Very Little Extent	1 - To a Very Little Extent	1 - To a Very Little Extent	2 - T o Little Extent	1 - To a Very Little Extent	1 - To a Very Little Extent	1 - To a Very Little Extent	2 - T o Little Extent	5 - Always	5 - Always	5 - Always	4 - Often	5 - Always	3 - Seldom	5 - Always	5 - Always	4 - Often
166	3	1	1	2	2	1		1	1 - To a Very Little Extent	2 - T o Little Extent	2 - T o Little Extent	1 - To a Very Little Extent	2 - T o Little Extent	1 - To a Very Little Extent	1 - To a Very Little Extent	2 - T o Little Extent	2 - T o Little Extent	2 - T o Little Extent	1 - To a Very Little Extent	1 - To a Very Little Extent	2 - T o Little Extent	2 - T o Little Extent	3 - To Some Extent	1 - To a Very Little Extent	3 - To Some Extent	5 - To a Very Great Extent	4 - To a Great Extent	4 - To a Great Extent	4 - To a Great Extent	4 - To a Great Extent	4 - To a Great Extent	4 - To a Great Extent	5 - To a Very Great Extent	4 - To a Great Extent	5 - To a Very Great Extent	4 - To a Great Extent	4 - To a Great Extent	4 - To a Great Extent	4 - To a Great Extent	3 - To Some Extent	3 - Seldom	3 - Seldom	2 - Sometimes	2 - Sometimes	2 - Sometimes	3 - Seldom	3 - Seldom	3 - Seldom	5 - Always
167	2	2	2	2	1	4		2	3 - To Some Extent	3 - To Some Extent	1 - To a Very Little Extent	3 - To Some Extent	3 - To Some Extent	4 - To a Great Extent	4 - To a Great Extent	3 - To Some Extent	4 - To a Great Extent	3 - To Some Extent	3 - To Some Extent	4 - To a Great Extent	5 - To a Very Great Extent	4 - To a Great Extent	4 - To a Great Extent	3 - To Some Extent	3 - To Some Extent	5 - To a Very Great Extent	4 - To a Great Extent	4 - To a Great Extent	3 - To Some Extent	4 - To a Great Extent	5 - To a Very Great Extent	4 - To a Great Extent	4 - To a Great Extent	4 - To a Great Extent	5 - To a Very Great Extent	2 - T o Little Extent	1 - To a Very Little Extent	1 - To a Very Little Extent	3 - To Some Extent	2 - T o Little Extent	3 - Seldom	4 - Often	4 - Often	5 - Always	2 - Sometimes	1 - Never	3 - Seldom	4 - Often	3 - Seldom
168	1	1	2	1	1	3		3	3 - To Some Extent	1 - To a Very Little Extent	2 - T o Little Extent	2 - T o Little Extent	1 - To a Very Little Extent	3 - To Some Extent	2 - T o Little Extent	2 - T o Little Extent	4 - To a Great Extent	2 - T o Little Extent	3 - To Some Extent	3 - To Some Extent	1 - To a Very Little Extent	1 - To a Very Little Extent	4 - To a Great Extent	4 - To a Great Extent	4 - To a Great Extent	4 - To a Great Extent	3 - To Some Extent	4 - To a Great Extent	5 - To a Very Great Extent	4 - To a Great Extent	4 - To a Great Extent	3 - To Some Extent	3 - To Some Extent	4 - To a Great Extent	1 - To a Very Little Extent	3 - To Some Extent	2 - T o Little Extent	1 - To a Very Little Extent	3 - To Some Extent	3 - To Some Extent	5 - Always	4 - Often	5 - Always	3 - Seldom	3 - Seldom	5 - Always	3 - Seldom	3 - Seldom	5 - Always
169	2	2	2	1	1	6		3	5 - To a Very Great Extent	5 - To a Very Great Extent	4 - To a Great Extent	4 - To a Great Extent	3 - To Some Extent	3 - To Some Extent	4 - To a Great Extent	3 - To Some Extent	4 - To a Great Extent	3 - To Some Extent	4 - To a Great Extent	4 - To a Great Extent	1 - To a Very Little Extent	3 - To Some Extent	2 - T o Little Extent	1 - To a Very Little Extent	3 - To Some Extent	2 - T o Little Extent	2 - T o Little Extent	2 - T o Little Extent	1 - To a Very Little Extent	3 - To Some Extent	2 - T o Little Extent	3 - To Some Extent	4 - To a Great Extent	2 - T o Little Extent	2 - T o Little Extent	3 - To Some Extent	1 - To a Very Little Extent	1 - To a Very Little Extent	3 - To Some Extent	4 - To a Great Extent	2 - Sometimes	2 - Sometimes	3 - Seldom	5 - Always	4 - Often	4 - Often	3 - Seldom	4 - Often	2 - Sometimes
170	1	1	2	3	1	3		2	2 - T o Little Extent	3 - To Some Extent	3 - To Some Extent	3 - To Some Extent	2 - T o Little Extent	2 - T o Little Extent	2 - T o Little Extent	5 - To a Very Great Extent	4 - To a Great Extent	3 - To Some Extent	1 - To a Very Little Extent	3 - To Some Extent	1 - To a Very Little Extent	1 - To a Very Little Extent	3 - To Some Extent	3 - To Some Extent	4 - To a Great Extent	4 - To a Great Extent	3 - To Some Extent	3 - To Some Extent	1 - To a Very Little Extent	5 - To a Very Great Extent	4 - To a Great Extent	4 - To a Great Extent	4 - To a Great Extent	2 - T o Little Extent	2 - T o Little Extent	4 - To a Great Extent	2 - T o Little Extent	4 - To a Great Extent	1 - To a Very Little Extent	3 - To Some Extent	3 - Seldom	3 - Seldom	4 - Often	2 - Sometimes	2 - Sometimes	3 - Seldom	4 - Often	3 - Seldom	2 - Sometimes
171	3	1	3	1	1	11		3	5 - To a Very Great Extent	4 - To a Great Extent	1 - To a Very Little Extent	4 - To a Great Extent	5 - To a Very Great Extent	4 - To a Great Extent	4 - To a Great Extent	4 - To a Great Extent	4 - To a Great Extent	5 - To a Very Great Extent	4 - To a Great Extent	4 - To a Great Extent	4 - To a Great Extent	4 - To a Great Extent	3 - To Some Extent	4 - To a Great Extent	4 - To a Great Extent	4 - To a Great Extent	5 - To a Very Great Extent	5 - To a Very Great Extent	5 - To a Very Great Extent	5 - To a Very Great Extent	4 - To a Great Extent	5 - To a Very Great Extent	5 - To a Very Great Extent	5 - To a Very Great Extent	5 - To a Very Great Extent	5 - To a Very Great Extent	3 - To Some Extent	5 - To a Very Great Extent	5 - To a Very Great Extent	5 - To a Very Great Extent	2 - Sometimes	2 - Sometimes	3 - Seldom	1 - Never	1 - Never	2 - Sometimes	2 - Sometimes	4 - Often	2 - Sometimes
172	3	2	3	3	1	6		3	5 - To a Very Great Extent	5 - To a Very Great Extent	4 - To a Great Extent	4 - To a Great Extent	4 - To a Great Extent	5 - To a Very Great Extent	4 - To a Great Extent	4 - To a Great Extent	4 - To a Great Extent	4 - To a Great Extent	5 - To a Very Great Extent	4 - To a Great Extent	4 - To a Great Extent	4 - To a Great Extent	3 - To Some Extent	3 - To Some Extent	2 - T o Little Extent	2 - T o Little Extent	2 - T o Little Extent	5 - To a Very Great Extent	3 - To Some Extent	3 - To Some Extent	1 - To a Very Little Extent	3 - To Some Extent	5 - To a Very Great Extent	4 - To a Great Extent	3 - To Some Extent	5 - To a Very Great Extent	5 - To a Very Great Extent	3 - To Some Extent	4 - To a Great Extent	4 - To a Great Extent	3 - Seldom	4 - Often	4 - Often	3 - Seldom	1 - Never	3 - Seldom	2 - Sometimes	3 - Seldom	3 - Seldom
173	3	1	1	2	1	2		2	2 - T o Little Extent	3 - To Some Extent	3 - To Some Extent	4 - To a Great Extent	4 - To a Great Extent	3 - To Some Extent	4 - To a Great Extent	4 - To a Great Extent	5 - To a Very Great Extent	1 - To a Very Little Extent	2 - T o Little Extent	3 - To Some Extent	5 - To a Very Great Extent	4 - To a Great Extent	3 - To Some Extent	4 - To a Great Extent	3 - To Some Extent	4 - To a Great Extent	5 - To a Very Great Extent	4 - To a Great Extent	4 - To a Great Extent	3 - To Some Extent	2 - T o Little Extent	3 - To Some Extent	5 - To a Very Great Extent	2 - T o Little Extent	1 - To a Very Little Extent	2 - T o Little Extent	3 - To Some Extent	2 - T o Little Extent	3 - To Some Extent	2 - T o Little Extent	4 - Often	2 - Sometimes	2 - Sometimes	3 - Seldom	1 - Never	3 - Seldom	5 - Always	4 - Often	5 - Always
174	2	1	1	1	2	4		2	4 - To a Great Extent	1 - To a Very Little Extent	4 - To a Great Extent	2 - T o Little Extent	4 - To a Great Extent	3 - To Some Extent	1 - To a Very Little Extent	2 - T o Little Extent	3 - To Some Extent	3 - To Some Extent	3 - To Some Extent	3 - To Some Extent	2 - T o Little Extent	2 - T o Little Extent	3 - To Some Extent	4 - To a Great Extent	4 - To a Great Extent	3 - To Some Extent	2 - T o Little Extent	4 - To a Great Extent	4 - To a Great Extent	3 - To Some Extent	3 - To Some Extent	3 - To Some Extent	4 - To a Great Extent	2 - T o Little Extent	2 - T o Little Extent	4 - To a Great Extent	3 - To Some Extent	1 - To a Very Little Extent	3 - To Some Extent	3 - To Some Extent	5 - Always	2 - Sometimes	3 - Seldom	3 - Seldom	4 - Often	4 - Often	3 - Seldom	2 - Sometimes	3 - Seldom
175	1	1	1	1	2	2		2	3 - To Some Extent	4 - To a Great Extent	1 - To a Very Little Extent	2 - T o Little Extent	1 - To a Very Little Extent	2 - T o Little Extent	4 - To a Great Extent	3 - To Some Extent	3 - To Some Extent	4 - To a Great Extent	1 - To a Very Little Extent	1 - To a Very Little Extent	2 - T o Little Extent	3 - To Some Extent	3 - To Some Extent	2 - T o Little Extent	2 - T o Little Extent	2 - T o Little Extent	1 - To a Very Little Extent	2 - T o Little Extent	1 - To a Very Little Extent	2 - T o Little Extent	1 - To a Very Little Extent	3 - To Some Extent	2 - T o Little Extent	1 - To a Very Little Extent	4 - To a Great Extent	2 - T o Little Extent	3 - To Some Extent	1 - To a Very Little Extent	3 - To Some Extent	1 - To a Very Little Extent	3 - Seldom	4 - Often	3 - Seldom	4 - Often	5 - Always	4 - Often	5 - Always	4 - Often	4 - Often
176	1	1	2	3	1	3		2	2 - T o Little Extent	3 - To Some Extent	3 - To Some Extent	3 - To Some Extent	2 - T o Little Extent	2 - T o Little Extent	2 - T o Little Extent	5 - To a Very Great Extent	4 - To a Great Extent	3 - To Some Extent	1 - To a Very Little Extent	3 - To Some Extent	1 - To a Very Little Extent	1 - To a Very Little Extent	3 - To Some Extent	3 - To Some Extent	4 - To a Great Extent	4 - To a Great Extent	3 - To Some Extent	3 - To Some Extent	1 - To a Very Little Extent	5 - To a Very Great Extent	4 - To a Great Extent	4 - To a Great Extent	4 - To a Great Extent	2 - T o Little Extent	2 - T o Little Extent	4 - To a Great Extent	2 - T o Little Extent	4 - To a Great Extent	1 - To a Very Little Extent	3 - To Some Extent	3 - Seldom	3 - Seldom	4 - Often	2 - Sometimes	2 - Sometimes	3 - Seldom	4 - Often	3 - Seldom	2 - Sometimes
177	3	1	1	2	1	2		2	2 - T o Little Extent	3 - To Some Extent	3 - To Some Extent	4 - To a Great Extent	4 - To a Great Extent	3 - To Some Extent	4 - To a Great Extent	4 - To a Great Extent	5 - To a Very Great Extent	1 - To a Very Little Extent	2 - T o Little Extent	3 - To Some Extent	5 - To a Very Great Extent	4 - To a Great Extent	3 - To Some Extent	4 - To a Great Extent	3 - To Some Extent	4 - To a Great Extent	5 - To a Very Great Extent	4 - To a Great Extent	4 - To a Great Extent	3 - To Some Extent	2 - T o Little Extent	3 - To Some Extent	5 - To a Very Great Extent	2 - T o Little Extent	1 - To a Very Little Extent	2 - T o Little Extent	3 - To Some Extent	2 - T o Little Extent	3 - To Some Extent	2 - T o Little Extent	4 - Often	2 - Sometimes	2 - Sometimes	3 - Seldom	1 - Never	3 - Seldom	5 - Always	4 - Often	5 - Always
178	2	1	1	1	2	4		2	4 - To a Great Extent	1 - To a Very Little Extent	4 - To a Great Extent	2 - T o Little Extent	4 - To a Great Extent	3 - To Some Extent	1 - To a Very Little Extent	2 - T o Little Extent	3 - To Some Extent	3 - To Some Extent	3 - To Some Extent	3 - To Some Extent	2 - T o Little Extent	2 - T o Little Extent	3 - To Some Extent	4 - To a Great Extent	4 - To a Great Extent	3 - To Some Extent	2 - T o Little Extent	4 - To a Great Extent	4 - To a Great Extent	3 - To Some Extent	3 - To Some Extent	3 - To Some Extent	4 - To a Great Extent	2 - T o Little Extent	2 - T o Little Extent	4 - To a Great Extent	3 - To Some Extent	1 - To a Very Little Extent	3 - To Some Extent	3 - To Some Extent	5 - Always	2 - Sometimes	3 - Seldom	3 - Seldom	4 - Often	4 - Often	3 - Seldom	2 - Sometimes	3 - Seldom
179	1	1	1	1	2	2		2	3 - To Some Extent	4 - To a Great Extent	1 - To a Very Little Extent	2 - T o Little Extent	1 - To a Very Little Extent	2 - T o Little Extent	4 - To a Great Extent	3 - To Some Extent	3 - To Some Extent	4 - To a Great Extent	1 - To a Very Little Extent	1 - To a Very Little Extent	2 - T o Little Extent	3 - To Some Extent	3 - To Some Extent	2 - T o Little Extent	2 - T o Little Extent	2 - T o Little Extent	1 - To a Very Little Extent	2 - T o Little Extent	1 - To a Very Little Extent	2 - T o Little Extent	1 - To a Very Little Extent	3 - To Some Extent	2 - T o Little Extent	1 - To a Very Little Extent	4 - To a Great Extent	2 - T o Little Extent	3 - To Some Extent	1 - To a Very Little Extent	3 - To Some Extent	1 - To a Very Little Extent	3 - Seldom	4 - Often	3 - Seldom	4 - Often	5 - Always	4 - Often	5 - Always	4 - Often	4 - Often
180	3	1	3	2	1	7		1	3 - To Some Extent	3 - To Some Extent	1 - To a Very Little Extent	3 - To Some Extent	4 - To a Great Extent	4 - To a Great Extent	2 - T o Little Extent	2 - T o Little Extent	3 - To Some Extent	2 - T o Little Extent	2 - T o Little Extent	2 - T o Little Extent	3 - To Some Extent	3 - To Some Extent	2 - T o Little Extent	2 - T o Little Extent	4 - To a Great Extent	3 - To Some Extent	5 - To a Very Great Extent	2 - T o Little Extent	1 - To a Very Little Extent	4 - To a Great Extent	3 - To Some Extent	2 - T o Little Extent	3 - To Some Extent	3 - To Some Extent	3 - To Some Extent	2 - T o Little Extent	5 - To a Very Great Extent	5 - To a Very Great Extent	4 - To a Great Extent	4 - To a Great Extent	3 - Seldom	5 - Always	3 - Seldom	2 - Sometimes	1 - Never	2 - Sometimes	4 - Often	3 - Seldom	2 - Sometimes
181	3	2	1	3	1	1		1	2 - T o Little Extent	2 - T o Little Extent	1 - To a Very Little Extent	3 - To Some Extent	2 - T o Little Extent	2 - T o Little Extent	3 - To Some Extent	4 - To a Great Extent	2 - T o Little Extent	2 - T o Little Extent	3 - To Some Extent	2 - T o Little Extent	2 - T o Little Extent	3 - To Some Extent	4 - To a Great Extent	2 - T o Little Extent	1 - To a Very Little Extent	4 - To a Great Extent	3 - To Some Extent	3 - To Some Extent	2 - T o Little Extent	4 - To a Great Extent	3 - To Some Extent	4 - To a Great Extent	2 - T o Little Extent	2 - T o Little Extent	3 - To Some Extent	4 - To a Great Extent	4 - To a Great Extent	3 - To Some Extent	3 - To Some Extent	3 - To Some Extent	3 - Seldom	3 - Seldom	3 - Seldom	2 - Sometimes	2 - Sometimes	5 - Always	4 - Often	4 - Often	3 - Seldom
182	1	2	1	2	1	1		1	4 - To a Great Extent	1 - To a Very Little Extent	3 - To Some Extent	2 - T o Little Extent	1 - To a Very Little Extent	4 - To a Great Extent	4 - To a Great Extent	4 - To a Great Extent	4 - To a Great Extent	4 - To a Great Extent	4 - To a Great Extent	4 - To a Great Extent	4 - To a Great Extent	3 - To Some Extent	5 - To a Very Great Extent	5 - To a Very Great Extent	5 - To a Very Great Extent	5 - To a Very Great Extent	5 - To a Very Great Extent	5 - To a Very Great Extent	5 - To a Very Great Extent	5 - To a Very Great Extent	5 - To a Very Great Extent	5 - To a Very Great Extent	5 - To a Very Great Extent	5 - To a Very Great Extent	5 - To a Very Great Extent	5 - To a Very Great Extent	2 - T o Little Extent	3 - To Some Extent	5 - To a Very Great Extent	5 - To a Very Great Extent	5 - Always	5 - Always	5 - Always	5 - Always	5 - Always	2 - Sometimes	5 - Always	5 - Always	5 - Always
183	3	1	1	3	2	3		2	4 - To a Great Extent	5 - To a Very Great Extent	5 - To a Very Great Extent	4 - To a Great Extent	5 - To a Very Great Extent	4 - To a Great Extent	4 - To a Great Extent	5 - To a Very Great Extent	5 - To a Very Great Extent	4 - To a Great Extent	5 - To a Very Great Extent	4 - To a Great Extent	4 - To a Great Extent	4 - To a Great Extent	4 - To a Great Extent	4 - To a Great Extent	4 - To a Great Extent	4 - To a Great Extent	4 - To a Great Extent	5 - To a Very Great Extent	5 - To a Very Great Extent	3 - To Some Extent	3 - To Some Extent	4 - To a Great Extent	4 - To a Great Extent	4 - To a Great Extent	3 - To Some Extent	4 - To a Great Extent	5 - To a Very Great Extent	4 - To a Great Extent	5 - To a Very Great Extent	4 - To a Great Extent	2 - Sometimes	3 - Seldom	5 - Always	5 - Always	3 - Seldom	4 - Often	3 - Seldom	4 - Often	3 - Seldom
184	1	2	1	1	1	4		1	3 - To Some Extent	3 - To Some Extent	3 - To Some Extent	3 - To Some Extent	3 - To Some Extent	3 - To Some Extent	2 - T o Little Extent	2 - T o Little Extent	2 - T o Little Extent	2 - T o Little Extent	2 - T o Little Extent	3 - To Some Extent	4 - To a Great Extent	3 - To Some Extent	3 - To Some Extent	3 - To Some Extent	3 - To Some Extent	3 - To Some Extent	3 - To Some Extent	3 - To Some Extent	3 - To Some Extent	3 - To Some Extent	3 - To Some Extent	3 - To Some Extent	3 - To Some Extent	3 - To Some Extent	3 - To Some Extent	3 - To Some Extent	3 - To Some Extent	3 - To Some Extent	3 - To Some Extent	3 - To Some Extent	4 - Often	4 - Often	3 - Seldom	3 - Seldom	3 - Seldom	3 - Seldom	4 - Often	4 - Often	3 - Seldom
185	1	2	2	1	1	1		1	3 - To Some Extent	2 - T o Little Extent	2 - T o Little Extent	3 - To Some Extent	2 - T o Little Extent	2 - T o Little Extent	1 - To a Very Little Extent	1 - To a Very Little Extent	1 - To a Very Little Extent	2 - T o Little Extent	2 - T o Little Extent	2 - T o Little Extent	1 - To a Very Little Extent	4 - To a Great Extent	2 - T o Little Extent	2 - T o Little Extent	2 - T o Little Extent	3 - To Some Extent	1 - To a Very Little Extent	2 - T o Little Extent	1 - To a Very Little Extent	2 - T o Little Extent	2 - T o Little Extent	4 - To a Great Extent	2 - T o Little Extent	2 - T o Little Extent	2 - T o Little Extent	2 - T o Little Extent	3 - To Some Extent	3 - To Some Extent	3 - To Some Extent	3 - To Some Extent	4 - Often	4 - Often	3 - Seldom	2 - Sometimes	4 - Often	1 - Never	5 - Always	5 - Always	4 - Often
186	1	2	1	2	1	1		1	3 - To Some Extent	1 - To a Very Little Extent	1 - To a Very Little Extent	1 - To a Very Little Extent	1 - To a Very Little Extent	1 - To a Very Little Extent	1 - To a Very Little Extent	1 - To a Very Little Extent	1 - To a Very Little Extent	1 - To a Very Little Extent	1 - To a Very Little Extent	1 - To a Very Little Extent	1 - To a Very Little Extent	1 - To a Very Little Extent	1 - To a Very Little Extent	1 - To a Very Little Extent	1 - To a Very Little Extent	1 - To a Very Little Extent	1 - To a Very Little Extent	1 - To a Very Little Extent	1 - To a Very Little Extent	1 - To a Very Little Extent	1 - To a Very Little Extent	1 - To a Very Little Extent	1 - To a Very Little Extent	1 - To a Very Little Extent	1 - To a Very Little Extent	1 - To a Very Little Extent	1 - To a Very Little Extent	1 - To a Very Little Extent	1 - To a Very Little Extent	1 - To a Very Little Extent	5 - Always	4 - Often	5 - Always	5 - Always	5 - Always	5 - Always	5 - Always	5 - Always	5 - Always
187	3	1	3	2	1	7		1	3 - To Some Extent	3 - To Some Extent	1 - To a Very Little Extent	3 - To Some Extent	4 - To a Great Extent	4 - To a Great Extent	2 - T o Little Extent	2 - T o Little Extent	3 - To Some Extent	2 - T o Little Extent	2 - T o Little Extent	2 - T o Little Extent	3 - To Some Extent	3 - To Some Extent	2 - T o Little Extent	2 - T o Little Extent	4 - To a Great Extent	3 - To Some Extent	5 - To a Very Great Extent	2 - T o Little Extent	1 - To a Very Little Extent	4 - To a Great Extent	3 - To Some Extent	2 - T o Little Extent	3 - To Some Extent	3 - To Some Extent	3 - To Some Extent	2 - T o Little Extent	5 - To a Very Great Extent	5 - To a Very Great Extent	4 - To a Great Extent	4 - To a Great Extent	3 - Seldom	5 - Always	3 - Seldom	2 - Sometimes	1 - Never	2 - Sometimes	4 - Often	3 - Seldom	2 - Sometimes
188	3	2	1	3	1	1		1	2 - T o Little Extent	2 - T o Little Extent	1 - To a Very Little Extent	3 - To Some Extent	2 - T o Little Extent	2 - T o Little Extent	3 - To Some Extent	4 - To a Great Extent	2 - T o Little Extent	2 - T o Little Extent	3 - To Some Extent	2 - T o Little Extent	2 - T o Little Extent	3 - To Some Extent	4 - To a Great Extent	2 - T o Little Extent	1 - To a Very Little Extent	4 - To a Great Extent	3 - To Some Extent	3 - To Some Extent	2 - T o Little Extent	4 - To a Great Extent	3 - To Some Extent	4 - To a Great Extent	2 - T o Little Extent	2 - T o Little Extent	3 - To Some Extent	4 - To a Great Extent	4 - To a Great Extent	3 - To Some Extent	3 - To Some Extent	3 - To Some Extent	3 - Seldom	3 - Seldom	3 - Seldom	2 - Sometimes	2 - Sometimes	5 - Always	4 - Often	4 - Often	3 - Seldom
189	1	2	1	2	1	1		1	4 - To a Great Extent	1 - To a Very Little Extent	3 - To Some Extent	2 - T o Little Extent	1 - To a Very Little Extent	4 - To a Great Extent	4 - To a Great Extent	4 - To a Great Extent	4 - To a Great Extent	4 - To a Great Extent	4 - To a Great Extent	4 - To a Great Extent	4 - To a Great Extent	3 - To Some Extent	5 - To a Very Great Extent	5 - To a Very Great Extent	5 - To a Very Great Extent	5 - To a Very Great Extent	5 - To a Very Great Extent	5 - To a Very Great Extent	5 - To a Very Great Extent	5 - To a Very Great Extent	5 - To a Very Great Extent	5 - To a Very Great Extent	5 - To a Very Great Extent	5 - To a Very Great Extent	5 - To a Very Great Extent	5 - To a Very Great Extent	2 - T o Little Extent	3 - To Some Extent	5 - To a Very Great Extent	5 - To a Very Great Extent	5 - Always	5 - Always	5 - Always	5 - Always	5 - Always	2 - Sometimes	5 - Always	5 - Always	5 - Always
190	3	1	1	3	2	3		2	4 - To a Great Extent	5 - To a Very Great Extent	5 - To a Very Great Extent	4 - To a Great Extent	5 - To a Very Great Extent	4 - To a Great Extent	4 - To a Great Extent	5 - To a Very Great Extent	5 - To a Very Great Extent	4 - To a Great Extent	5 - To a Very Great Extent	4 - To a Great Extent	4 - To a Great Extent	4 - To a Great Extent	4 - To a Great Extent	4 - To a Great Extent	4 - To a Great Extent	4 - To a Great Extent	4 - To a Great Extent	5 - To a Very Great Extent	5 - To a Very Great Extent	3 - To Some Extent	3 - To Some Extent	4 - To a Great Extent	4 - To a Great Extent	4 - To a Great Extent	3 - To Some Extent	4 - To a Great Extent	5 - To a Very Great Extent	4 - To a Great Extent	5 - To a Very Great Extent	4 - To a Great Extent	2 - Sometimes	3 - Seldom	5 - Always	5 - Always	3 - Seldom	4 - Often	3 - Seldom	4 - Often	3 - Seldom
191	1	2	1	2	1	1		1	3 - To Some Extent	1 - To a Very Little Extent	1 - To a Very Little Extent	1 - To a Very Little Extent	1 - To a Very Little Extent	1 - To a Very Little Extent	1 - To a Very Little Extent	1 - To a Very Little Extent	1 - To a Very Little Extent	1 - To a Very Little Extent	1 - To a Very Little Extent	1 - To a Very Little Extent	1 - To a Very Little Extent	1 - To a Very Little Extent	1 - To a Very Little Extent	1 - To a Very Little Extent	1 - To a Very Little Extent	1 - To a Very Little Extent	1 - To a Very Little Extent	1 - To a Very Little Extent	1 - To a Very Little Extent	1 - To a Very Little Extent	1 - To a Very Little Extent	1 - To a Very Little Extent	1 - To a Very Little Extent	1 - To a Very Little Extent	1 - To a Very Little Extent	1 - To a Very Little Extent	1 - To a Very Little Extent	1 - To a Very Little Extent	1 - To a Very Little Extent	1 - To a Very Little Extent	5 - Always	4 - Often	5 - Always	5 - Always	5 - Always	5 - Always	5 - Always	5 - Always	5 - Always
192	1	2	1	1	1	1		1	1 - To a Very Little Extent	2 - T o Little Extent	3 - To Some Extent	3 - To Some Extent	2 - T o Little Extent	3 - To Some Extent	1 - To a Very Little Extent	1 - To a Very Little Extent	1 - To a Very Little Extent	1 - To a Very Little Extent	1 - To a Very Little Extent	3 - To Some Extent	1 - To a Very Little Extent	1 - To a Very Little Extent	3 - To Some Extent	1 - To a Very Little Extent	3 - To Some Extent	1 - To a Very Little Extent	1 - To a Very Little Extent	2 - T o Little Extent	1 - To a Very Little Extent	1 - To a Very Little Extent	1 - To a Very Little Extent	2 - T o Little Extent	1 - To a Very Little Extent	1 - To a Very Little Extent	1 - To a Very Little Extent	2 - T o Little Extent	1 - To a Very Little Extent	1 - To a Very Little Extent	1 - To a Very Little Extent	2 - T o Little Extent	5 - Always	5 - Always	5 - Always	4 - Often	5 - Always	3 - Seldom	5 - Always	5 - Always	4 - Often
193	3	1	1	2	2	1		1	1 - To a Very Little Extent	2 - T o Little Extent	2 - T o Little Extent	1 - To a Very Little Extent	2 - T o Little Extent	1 - To a Very Little Extent	1 - To a Very Little Extent	2 - T o Little Extent	2 - T o Little Extent	2 - T o Little Extent	1 - To a Very Little Extent	1 - To a Very Little Extent	2 - T o Little Extent	2 - T o Little Extent	3 - To Some Extent	1 - To a Very Little Extent	3 - To Some Extent	5 - To a Very Great Extent	4 - To a Great Extent	4 - To a Great Extent	4 - To a Great Extent	4 - To a Great Extent	4 - To a Great Extent	4 - To a Great Extent	5 - To a Very Great Extent	4 - To a Great Extent	5 - To a Very Great Extent	4 - To a Great Extent	4 - To a Great Extent	4 - To a Great Extent	4 - To a Great Extent	3 - To Some Extent	3 - Seldom	3 - Seldom	2 - Sometimes	2 - Sometimes	2 - Sometimes	3 - Seldom	3 - Seldom	3 - Seldom	5 - Always
194	2	2	2	2	1	4		2	3 - To Some Extent	3 - To Some Extent	1 - To a Very Little Extent	3 - To Some Extent	3 - To Some Extent	4 - To a Great Extent	4 - To a Great Extent	3 - To Some Extent	4 - To a Great Extent	3 - To Some Extent	3 - To Some Extent	4 - To a Great Extent	5 - To a Very Great Extent	4 - To a Great Extent	4 - To a Great Extent	3 - To Some Extent	3 - To Some Extent	5 - To a Very Great Extent	4 - To a Great Extent	4 - To a Great Extent	3 - To Some Extent	4 - To a Great Extent	5 - To a Very Great Extent	4 - To a Great Extent	4 - To a Great Extent	4 - To a Great Extent	5 - To a Very Great Extent	2 - T o Little Extent	1 - To a Very Little Extent	1 - To a Very Little Extent	3 - To Some Extent	2 - T o Little Extent	3 - Seldom	4 - Often	4 - Often	5 - Always	2 - Sometimes	1 - Never	3 - Seldom	4 - Often	3 - Seldom
195	1	1	2	1	1	3		3	3 - To Some Extent	1 - To a Very Little Extent	2 - T o Little Extent	2 - T o Little Extent	1 - To a Very Little Extent	3 - To Some Extent	2 - T o Little Extent	2 - T o Little Extent	4 - To a Great Extent	2 - T o Little Extent	3 - To Some Extent	3 - To Some Extent	1 - To a Very Little Extent	1 - To a Very Little Extent	4 - To a Great Extent	4 - To a Great Extent	4 - To a Great Extent	4 - To a Great Extent	3 - To Some Extent	4 - To a Great Extent	5 - To a Very Great Extent	4 - To a Great Extent	4 - To a Great Extent	3 - To Some Extent	3 - To Some Extent	4 - To a Great Extent	1 - To a Very Little Extent	3 - To Some Extent	2 - T o Little Extent	1 - To a Very Little Extent	3 - To Some Extent	3 - To Some Extent	5 - Always	4 - Often	5 - Always	3 - Seldom	3 - Seldom	5 - Always	3 - Seldom	3 - Seldom	5 - Always
196	2	2	2	1	1	6		3	5 - To a Very Great Extent	5 - To a Very Great Extent	4 - To a Great Extent	4 - To a Great Extent	3 - To Some Extent	3 - To Some Extent	4 - To a Great Extent	3 - To Some Extent	4 - To a Great Extent	3 - To Some Extent	4 - To a Great Extent	4 - To a Great Extent	1 - To a Very Little Extent	3 - To Some Extent	2 - T o Little Extent	1 - To a Very Little Extent	3 - To Some Extent	2 - T o Little Extent	2 - T o Little Extent	2 - T o Little Extent	1 - To a Very Little Extent	3 - To Some Extent	2 - T o Little Extent	3 - To Some Extent	4 - To a Great Extent	2 - T o Little Extent	2 - T o Little Extent	3 - To Some Extent	1 - To a Very Little Extent	1 - To a Very Little Extent	3 - To Some Extent	4 - To a Great Extent	2 - Sometimes	2 - Sometimes	3 - Seldom	5 - Always	4 - Often	4 - Often	3 - Seldom	4 - Often	2 - Sometimes
197	1	1	2	3	1	3		2	2 - T o Little Extent	3 - To Some Extent	3 - To Some Extent	3 - To Some Extent	2 - T o Little Extent	2 - T o Little Extent	2 - T o Little Extent	5 - To a Very Great Extent	4 - To a Great Extent	3 - To Some Extent	1 - To a Very Little Extent	3 - To Some Extent	1 - To a Very Little Extent	1 - To a Very Little Extent	3 - To Some Extent	3 - To Some Extent	4 - To a Great Extent	4 - To a Great Extent	3 - To Some Extent	3 - To Some Extent	1 - To a Very Little Extent	5 - To a Very Great Extent	4 - To a Great Extent	4 - To a Great Extent	4 - To a Great Extent	2 - T o Little Extent	2 - T o Little Extent	4 - To a Great Extent	2 - T o Little Extent	4 - To a Great Extent	1 - To a Very Little Extent	3 - To Some Extent	3 - Seldom	3 - Seldom	4 - Often	2 - Sometimes	2 - Sometimes	3 - Seldom	4 - Often	3 - Seldom	2 - Sometimes
198	3	1	3	2	1	7		1	3 - To Some Extent	3 - To Some Extent	1 - To a Very Little Extent	3 - To Some Extent	4 - To a Great Extent	4 - To a Great Extent	2 - T o Little Extent	2 - T o Little Extent	3 - To Some Extent	2 - T o Little Extent	2 - T o Little Extent	2 - T o Little Extent	3 - To Some Extent	3 - To Some Extent	2 - T o Little Extent	2 - T o Little Extent	4 - To a Great Extent	3 - To Some Extent	5 - To a Very Great Extent	2 - T o Little Extent	1 - To a Very Little Extent	4 - To a Great Extent	3 - To Some Extent	2 - T o Little Extent	3 - To Some Extent	3 - To Some Extent	3 - To Some Extent	2 - T o Little Extent	5 - To a Very Great Extent	5 - To a Very Great Extent	4 - To a Great Extent	4 - To a Great Extent	3 - Seldom	5 - Always	3 - Seldom	2 - Sometimes	1 - Never	2 - Sometimes	4 - Often	3 - Seldom	2 - Sometimes
199	3	2	1	3	1	1		1	2 - T o Little Extent	2 - T o Little Extent	1 - To a Very Little Extent	3 - To Some Extent	2 - T o Little Extent	2 - T o Little Extent	3 - To Some Extent	4 - To a Great Extent	2 - T o Little Extent	2 - T o Little Extent	3 - To Some Extent	2 - T o Little Extent	2 - T o Little Extent	3 - To Some Extent	4 - To a Great Extent	2 - T o Little Extent	1 - To a Very Little Extent	4 - To a Great Extent	3 - To Some Extent	3 - To Some Extent	2 - T o Little Extent	4 - To a Great Extent	3 - To Some Extent	4 - To a Great Extent	2 - T o Little Extent	2 - T o Little Extent	3 - To Some Extent	4 - To a Great Extent	4 - To a Great Extent	3 - To Some Extent	3 - To Some Extent	3 - To Some Extent	3 - Seldom	3 - Seldom	3 - Seldom	2 - Sometimes	2 - Sometimes	5 - Always	4 - Often	4 - Often	3 - Seldom
200	1	2	1	2	1	1		1	4 - To a Great Extent	1 - To a Very Little Extent	3 - To Some Extent	2 - T o Little Extent	1 - To a Very Little Extent	4 - To a Great Extent	4 - To a Great Extent	4 - To a Great Extent	4 - To a Great Extent	4 - To a Great Extent	4 - To a Great Extent	4 - To a Great Extent	4 - To a Great Extent	3 - To Some Extent	5 - To a Very Great Extent	5 - To a Very Great Extent	5 - To a Very Great Extent	5 - To a Very Great Extent	5 - To a Very Great Extent	5 - To a Very Great Extent	5 - To a Very Great Extent	5 - To a Very Great Extent	5 - To a Very Great Extent	5 - To a Very Great Extent	5 - To a Very Great Extent	5 - To a Very Great Extent	5 - To a Very Great Extent	5 - To a Very Great Extent	2 - T o Little Extent	3 - To Some Extent	5 - To a Very Great Extent	5 - To a Very Great Extent	5 - Always	5 - Always	5 - Always	5 - Always	5 - Always	2 - Sometimes	5 - Always	5 - Always	5 - Always
201	3	1	1	3	2	3		2	4 - To a Great Extent	5 - To a Very Great Extent	5 - To a Very Great Extent	4 - To a Great Extent	5 - To a Very Great Extent	4 - To a Great Extent	4 - To a Great Extent	5 - To a Very Great Extent	5 - To a Very Great Extent	4 - To a Great Extent	5 - To a Very Great Extent	4 - To a Great Extent	4 - To a Great Extent	4 - To a Great Extent	4 - To a Great Extent	4 - To a Great Extent	4 - To a Great Extent	4 - To a Great Extent	4 - To a Great Extent	5 - To a Very Great Extent	5 - To a Very Great Extent	3 - To Some Extent	3 - To Some Extent	4 - To a Great Extent	4 - To a Great Extent	4 - To a Great Extent	3 - To Some Extent	4 - To a Great Extent	5 - To a Very Great Extent	4 - To a Great Extent	5 - To a Very Great Extent	4 - To a Great Extent	2 - Sometimes	3 - Seldom	5 - Always	5 - Always	3 - Seldom	4 - Often	3 - Seldom	4 - Often	3 - Seldom
202	1	2	1	1	1	4		1	3 - To Some Extent	3 - To Some Extent	3 - To Some Extent	3 - To Some Extent	3 - To Some Extent	3 - To Some Extent	2 - T o Little Extent	2 - T o Little Extent	2 - T o Little Extent	2 - T o Little Extent	2 - T o Little Extent	3 - To Some Extent	4 - To a Great Extent	3 - To Some Extent	3 - To Some Extent	3 - To Some Extent	3 - To Some Extent	3 - To Some Extent	3 - To Some Extent	3 - To Some Extent	3 - To Some Extent	3 - To Some Extent	3 - To Some Extent	3 - To Some Extent	3 - To Some Extent	3 - To Some Extent	3 - To Some Extent	3 - To Some Extent	3 - To Some Extent	3 - To Some Extent	3 - To Some Extent	3 - To Some Extent	4 - Often	4 - Often	3 - Seldom	3 - Seldom	3 - Seldom	3 - Seldom	4 - Often	4 - Often	3 - Seldom
203	1	2	2	1	1	1		1	3 - To Some Extent	2 - T o Little Extent	2 - T o Little Extent	3 - To Some Extent	2 - T o Little Extent	2 - T o Little Extent	1 - To a Very Little Extent	1 - To a Very Little Extent	1 - To a Very Little Extent	2 - T o Little Extent	2 - T o Little Extent	2 - T o Little Extent	1 - To a Very Little Extent	4 - To a Great Extent	2 - T o Little Extent	2 - T o Little Extent	2 - T o Little Extent	3 - To Some Extent	1 - To a Very Little Extent	2 - T o Little Extent	1 - To a Very Little Extent	2 - T o Little Extent	2 - T o Little Extent	4 - To a Great Extent	2 - T o Little Extent	2 - T o Little Extent	2 - T o Little Extent	2 - T o Little Extent	3 - To Some Extent	3 - To Some Extent	3 - To Some Extent	3 - To Some Extent	4 - Often	4 - Often	3 - Seldom	2 - Sometimes	4 - Often	1 - Never	5 - Always	5 - Always	4 - Often
204	1	2	1	2	1	1		1	3 - To Some Extent	1 - To a Very Little Extent	1 - To a Very Little Extent	1 - To a Very Little Extent	1 - To a Very Little Extent	1 - To a Very Little Extent	1 - To a Very Little Extent	1 - To a Very Little Extent	1 - To a Very Little Extent	1 - To a Very Little Extent	1 - To a Very Little Extent	1 - To a Very Little Extent	1 - To a Very Little Extent	1 - To a Very Little Extent	1 - To a Very Little Extent	1 - To a Very Little Extent	1 - To a Very Little Extent	1 - To a Very Little Extent	1 - To a Very Little Extent	1 - To a Very Little Extent	1 - To a Very Little Extent	1 - To a Very Little Extent	1 - To a Very Little Extent	1 - To a Very Little Extent	1 - To a Very Little Extent	1 - To a Very Little Extent	1 - To a Very Little Extent	1 - To a Very Little Extent	1 - To a Very Little Extent	1 - To a Very Little Extent	1 - To a Very Little Extent	1 - To a Very Little Extent	5 - Always	4 - Often	5 - Always	5 - Always	5 - Always	5 - Always	5 - Always	5 - Always	5 - Always
205	1	2	1	1	1	1		1	1 - To a Very Little Extent	2 - T o Little Extent	3 - To Some Extent	3 - To Some Extent	2 - T o Little Extent	3 - To Some Extent	1 - To a Very Little Extent	1 - To a Very Little Extent	1 - To a Very Little Extent	1 - To a Very Little Extent	1 - To a Very Little Extent	3 - To Some Extent	1 - To a Very Little Extent	1 - To a Very Little Extent	3 - To Some Extent	1 - To a Very Little Extent	3 - To Some Extent	1 - To a Very Little Extent	1 - To a Very Little Extent	2 - T o Little Extent	1 - To a Very Little Extent	1 - To a Very Little Extent	1 - To a Very Little Extent	2 - T o Little Extent	1 - To a Very Little Extent	1 - To a Very Little Extent	1 - To a Very Little Extent	2 - T o Little Extent	1 - To a Very Little Extent	1 - To a Very Little Extent	1 - To a Very Little Extent	2 - T o Little Extent	5 - Always	5 - Always	5 - Always	4 - Often	5 - Always	3 - Seldom	5 - Always	5 - Always	4 - Often
206	3	1	1	2	2	1		1	1 - To a Very Little Extent	2 - T o Little Extent	2 - T o Little Extent	1 - To a Very Little Extent	2 - T o Little Extent	1 - To a Very Little Extent	1 - To a Very Little Extent	2 - T o Little Extent	2 - T o Little Extent	2 - T o Little Extent	1 - To a Very Little Extent	1 - To a Very Little Extent	2 - T o Little Extent	2 - T o Little Extent	3 - To Some Extent	1 - To a Very Little Extent	3 - To Some Extent	5 - To a Very Great Extent	4 - To a Great Extent	4 - To a Great Extent	4 - To a Great Extent	4 - To a Great Extent	4 - To a Great Extent	4 - To a Great Extent	5 - To a Very Great Extent	4 - To a Great Extent	5 - To a Very Great Extent	4 - To a Great Extent	4 - To a Great Extent	4 - To a Great Extent	4 - To a Great Extent	3 - To Some Extent	3 - Seldom	3 - Seldom	2 - Sometimes	2 - Sometimes	2 - Sometimes	3 - Seldom	3 - Seldom	3 - Seldom	5 - Always
207	2	2	2	2	1	4		2	3 - To Some Extent	3 - To Some Extent	1 - To a Very Little Extent	3 - To Some Extent	3 - To Some Extent	4 - To a Great Extent	4 - To a Great Extent	3 - To Some Extent	4 - To a Great Extent	3 - To Some Extent	3 - To Some Extent	4 - To a Great Extent	5 - To a Very Great Extent	4 - To a Great Extent	4 - To a Great Extent	3 - To Some Extent	3 - To Some Extent	5 - To a Very Great Extent	4 - To a Great Extent	4 - To a Great Extent	3 - To Some Extent	4 - To a Great Extent	5 - To a Very Great Extent	4 - To a Great Extent	4 - To a Great Extent	4 - To a Great Extent	5 - To a Very Great Extent	2 - T o Little Extent	1 - To a Very Little Extent	1 - To a Very Little Extent	3 - To Some Extent	2 - T o Little Extent	3 - Seldom	4 - Often	4 - Often	5 - Always	2 - Sometimes	1 - Never	3 - Seldom	4 - Often	3 - Seldom
208	1	1	2	1	1	3		3	3 - To Some Extent	1 - To a Very Little Extent	2 - T o Little Extent	2 - T o Little Extent	1 - To a Very Little Extent	3 - To Some Extent	2 - T o Little Extent	2 - T o Little Extent	4 - To a Great Extent	2 - T o Little Extent	3 - To Some Extent	3 - To Some Extent	1 - To a Very Little Extent	1 - To a Very Little Extent	4 - To a Great Extent	4 - To a Great Extent	4 - To a Great Extent	4 - To a Great Extent	3 - To Some Extent	4 - To a Great Extent	5 - To a Very Great Extent	4 - To a Great Extent	4 - To a Great Extent	3 - To Some Extent	3 - To Some Extent	4 - To a Great Extent	1 - To a Very Little Extent	3 - To Some Extent	2 - T o Little Extent	1 - To a Very Little Extent	3 - To Some Extent	3 - To Some Extent	5 - Always	4 - Often	5 - Always	3 - Seldom	3 - Seldom	5 - Always	3 - Seldom	3 - Seldom	5 - Always
209	3	1	1	2	1	2		2	2 - T o Little Extent	3 - To Some Extent	3 - To Some Extent	4 - To a Great Extent	4 - To a Great Extent	3 - To Some Extent	4 - To a Great Extent	4 - To a Great Extent	5 - To a Very Great Extent	1 - To a Very Little Extent	2 - T o Little Extent	3 - To Some Extent	5 - To a Very Great Extent	4 - To a Great Extent	3 - To Some Extent	4 - To a Great Extent	3 - To Some Extent	4 - To a Great Extent	5 - To a Very Great Extent	4 - To a Great Extent	4 - To a Great Extent	3 - To Some Extent	2 - T o Little Extent	3 - To Some Extent	5 - To a Very Great Extent	2 - T o Little Extent	1 - To a Very Little Extent	2 - T o Little Extent	3 - To Some Extent	2 - T o Little Extent	3 - To Some Extent	2 - T o Little Extent	4 - Often	2 - Sometimes	2 - Sometimes	3 - Seldom	1 - Never	3 - Seldom	5 - Always	4 - Often	5 - Always
210	2	1	1	1	2	4		2	4 - To a Great Extent	1 - To a Very Little Extent	4 - To a Great Extent	2 - T o Little Extent	4 - To a Great Extent	3 - To Some Extent	1 - To a Very Little Extent	2 - T o Little Extent	3 - To Some Extent	3 - To Some Extent	3 - To Some Extent	3 - To Some Extent	2 - T o Little Extent	2 - T o Little Extent	3 - To Some Extent	4 - To a Great Extent	4 - To a Great Extent	3 - To Some Extent	2 - T o Little Extent	4 - To a Great Extent	4 - To a Great Extent	3 - To Some Extent	3 - To Some Extent	3 - To Some Extent	4 - To a Great Extent	2 - T o Little Extent	2 - T o Little Extent	4 - To a Great Extent	3 - To Some Extent	1 - To a Very Little Extent	3 - To Some Extent	3 - To Some Extent	5 - Always	2 - Sometimes	3 - Seldom	3 - Seldom	4 - Often	4 - Often	3 - Seldom	2 - Sometimes	3 - Seldom
211	1	1	1	1	2	2		2	3 - To Some Extent	4 - To a Great Extent	1 - To a Very Little Extent	2 - T o Little Extent	1 - To a Very Little Extent	2 - T o Little Extent	4 - To a Great Extent	3 - To Some Extent	3 - To Some Extent	4 - To a Great Extent	1 - To a Very Little Extent	1 - To a Very Little Extent	2 - T o Little Extent	3 - To Some Extent	3 - To Some Extent	2 - T o Little Extent	2 - T o Little Extent	2 - T o Little Extent	1 - To a Very Little Extent	2 - T o Little Extent	1 - To a Very Little Extent	2 - T o Little Extent	1 - To a Very Little Extent	3 - To Some Extent	2 - T o Little Extent	1 - To a Very Little Extent	4 - To a Great Extent	2 - T o Little Extent	3 - To Some Extent	1 - To a Very Little Extent	3 - To Some Extent	1 - To a Very Little Extent	3 - Seldom	4 - Often	3 - Seldom	4 - Often	5 - Always	4 - Often	5 - Always	4 - Often	4 - Often
212	3	1	3	2	1	7		1	3 - To Some Extent	3 - To Some Extent	1 - To a Very Little Extent	3 - To Some Extent	4 - To a Great Extent	4 - To a Great Extent	2 - T o Little Extent	2 - T o Little Extent	3 - To Some Extent	2 - T o Little Extent	2 - T o Little Extent	2 - T o Little Extent	3 - To Some Extent	3 - To Some Extent	2 - T o Little Extent	2 - T o Little Extent	4 - To a Great Extent	3 - To Some Extent	5 - To a Very Great Extent	2 - T o Little Extent	1 - To a Very Little Extent	4 - To a Great Extent	3 - To Some Extent	2 - T o Little Extent	3 - To Some Extent	3 - To Some Extent	3 - To Some Extent	2 - T o Little Extent	5 - To a Very Great Extent	5 - To a Very Great Extent	4 - To a Great Extent	4 - To a Great Extent	3 - Seldom	5 - Always	3 - Seldom	2 - Sometimes	1 - Never	2 - Sometimes	4 - Often	3 - Seldom	2 - Sometimes
213	3	2	1	3	1	1		1	2 - T o Little Extent	2 - T o Little Extent	1 - To a Very Little Extent	3 - To Some Extent	2 - T o Little Extent	2 - T o Little Extent	3 - To Some Extent	4 - To a Great Extent	2 - T o Little Extent	2 - T o Little Extent	3 - To Some Extent	2 - T o Little Extent	2 - T o Little Extent	3 - To Some Extent	4 - To a Great Extent	2 - T o Little Extent	1 - To a Very Little Extent	4 - To a Great Extent	3 - To Some Extent	3 - To Some Extent	2 - T o Little Extent	4 - To a Great Extent	3 - To Some Extent	4 - To a Great Extent	2 - T o Little Extent	2 - T o Little Extent	3 - To Some Extent	4 - To a Great Extent	4 - To a Great Extent	3 - To Some Extent	3 - To Some Extent	3 - To Some Extent	3 - Seldom	3 - Seldom	3 - Seldom	2 - Sometimes	2 - Sometimes	5 - Always	4 - Often	4 - Often	3 - Seldom
214	1	2	1	2	1	1		1	4 - To a Great Extent	1 - To a Very Little Extent	3 - To Some Extent	2 - T o Little Extent	1 - To a Very Little Extent	4 - To a Great Extent	4 - To a Great Extent	4 - To a Great Extent	4 - To a Great Extent	4 - To a Great Extent	4 - To a Great Extent	4 - To a Great Extent	4 - To a Great Extent	3 - To Some Extent	5 - To a Very Great Extent	5 - To a Very Great Extent	5 - To a Very Great Extent	5 - To a Very Great Extent	5 - To a Very Great Extent	5 - To a Very Great Extent	5 - To a Very Great Extent	5 - To a Very Great Extent	5 - To a Very Great Extent	5 - To a Very Great Extent	5 - To a Very Great Extent	5 - To a Very Great Extent	5 - To a Very Great Extent	5 - To a Very Great Extent	2 - T o Little Extent	3 - To Some Extent	5 - To a Very Great Extent	5 - To a Very Great Extent	5 - Always	5 - Always	5 - Always	5 - Always	5 - Always	2 - Sometimes	5 - Always	5 - Always	5 - Always
215	3	1	1	3	2	3		2	4 - To a Great Extent	5 - To a Very Great Extent	5 - To a Very Great Extent	4 - To a Great Extent	5 - To a Very Great Extent	4 - To a Great Extent	4 - To a Great Extent	5 - To a Very Great Extent	5 - To a Very Great Extent	4 - To a Great Extent	5 - To a Very Great Extent	4 - To a Great Extent	4 - To a Great Extent	4 - To a Great Extent	4 - To a Great Extent	4 - To a Great Extent	4 - To a Great Extent	4 - To a Great Extent	4 - To a Great Extent	5 - To a Very Great Extent	5 - To a Very Great Extent	3 - To Some Extent	3 - To Some Extent	4 - To a Great Extent	4 - To a Great Extent	4 - To a Great Extent	3 - To Some Extent	4 - To a Great Extent	5 - To a Very Great Extent	4 - To a Great Extent	5 - To a Very Great Extent	4 - To a Great Extent	2 - Sometimes	3 - Seldom	5 - Always	5 - Always	3 - Seldom	4 - Often	3 - Seldom	4 - Often	3 - Seldom
216	1	2	1	1	1	4		1	3 - To Some Extent	3 - To Some Extent	3 - To Some Extent	3 - To Some Extent	3 - To Some Extent	3 - To Some Extent	2 - T o Little Extent	2 - T o Little Extent	2 - T o Little Extent	2 - T o Little Extent	2 - T o Little Extent	3 - To Some Extent	4 - To a Great Extent	3 - To Some Extent	3 - To Some Extent	3 - To Some Extent	3 - To Some Extent	3 - To Some Extent	3 - To Some Extent	3 - To Some Extent	3 - To Some Extent	3 - To Some Extent	3 - To Some Extent	3 - To Some Extent	3 - To Some Extent	3 - To Some Extent	3 - To Some Extent	3 - To Some Extent	3 - To Some Extent	3 - To Some Extent	3 - To Some Extent	3 - To Some Extent	4 - Often	4 - Often	3 - Seldom	3 - Seldom	3 - Seldom	3 - Seldom	4 - Often	4 - Often	3 - Seldom
217	1	2	2	1	1	1		1	3 - To Some Extent	2 - T o Little Extent	2 - T o Little Extent	3 - To Some Extent	2 - T o Little Extent	2 - T o Little Extent	1 - To a Very Little Extent	1 - To a Very Little Extent	1 - To a Very Little Extent	2 - T o Little Extent	2 - T o Little Extent	2 - T o Little Extent	1 - To a Very Little Extent	4 - To a Great Extent	2 - T o Little Extent	2 - T o Little Extent	2 - T o Little Extent	3 - To Some Extent	1 - To a Very Little Extent	2 - T o Little Extent	1 - To a Very Little Extent	2 - T o Little Extent	2 - T o Little Extent	4 - To a Great Extent	2 - T o Little Extent	2 - T o Little Extent	2 - T o Little Extent	2 - T o Little Extent	3 - To Some Extent	3 - To Some Extent	3 - To Some Extent	3 - To Some Extent	4 - Often	4 - Often	3 - Seldom	2 - Sometimes	4 - Often	1 - Never	5 - Always	5 - Always	4 - Often
218	1	2	1	2	1	1		1	3 - To Some Extent	1 - To a Very Little Extent	1 - To a Very Little Extent	1 - To a Very Little Extent	1 - To a Very Little Extent	1 - To a Very Little Extent	1 - To a Very Little Extent	1 - To a Very Little Extent	1 - To a Very Little Extent	1 - To a Very Little Extent	1 - To a Very Little Extent	1 - To a Very Little Extent	1 - To a Very Little Extent	1 - To a Very Little Extent	1 - To a Very Little Extent	1 - To a Very Little Extent	1 - To a Very Little Extent	1 - To a Very Little Extent	1 - To a Very Little Extent	1 - To a Very Little Extent	1 - To a Very Little Extent	1 - To a Very Little Extent	1 - To a Very Little Extent	1 - To a Very Little Extent	1 - To a Very Little Extent	1 - To a Very Little Extent	1 - To a Very Little Extent	1 - To a Very Little Extent	1 - To a Very Little Extent	1 - To a Very Little Extent	1 - To a Very Little Extent	1 - To a Very Little Extent	5 - Always	4 - Often	5 - Always	5 - Always	5 - Always	5 - Always	5 - Always	5 - Always	5 - Always
219	1	2	1	1	1	1		1	1 - To a Very Little Extent	2 - T o Little Extent	3 - To Some Extent	3 - To Some Extent	2 - T o Little Extent	3 - To Some Extent	1 - To a Very Little Extent	1 - To a Very Little Extent	1 - To a Very Little Extent	1 - To a Very Little Extent	1 - To a Very Little Extent	3 - To Some Extent	1 - To a Very Little Extent	1 - To a Very Little Extent	3 - To Some Extent	1 - To a Very Little Extent	3 - To Some Extent	1 - To a Very Little Extent	1 - To a Very Little Extent	2 - T o Little Extent	1 - To a Very Little Extent	1 - To a Very Little Extent	1 - To a Very Little Extent	2 - T o Little Extent	1 - To a Very Little Extent	1 - To a Very Little Extent	1 - To a Very Little Extent	2 - T o Little Extent	1 - To a Very Little Extent	1 - To a Very Little Extent	1 - To a Very Little Extent	2 - T o Little Extent	5 - Always	5 - Always	5 - Always	4 - Often	5 - Always	3 - Seldom	5 - Always	5 - Always	4 - Often
220	3	1	1	2	2	1		1	1 - To a Very Little Extent	2 - T o Little Extent	2 - T o Little Extent	1 - To a Very Little Extent	2 - T o Little Extent	1 - To a Very Little Extent	1 - To a Very Little Extent	2 - T o Little Extent	2 - T o Little Extent	2 - T o Little Extent	1 - To a Very Little Extent	1 - To a Very Little Extent	2 - T o Little Extent	2 - T o Little Extent	3 - To Some Extent	1 - To a Very Little Extent	3 - To Some Extent	5 - To a Very Great Extent	4 - To a Great Extent	4 - To a Great Extent	4 - To a Great Extent	4 - To a Great Extent	4 - To a Great Extent	4 - To a Great Extent	5 - To a Very Great Extent	4 - To a Great Extent	5 - To a Very Great Extent	4 - To a Great Extent	4 - To a Great Extent	4 - To a Great Extent	4 - To a Great Extent	3 - To Some Extent	3 - Seldom	3 - Seldom	2 - Sometimes	2 - Sometimes	2 - Sometimes	3 - Seldom	3 - Seldom	3 - Seldom	5 - Always
221	2	2	2	2	1	4		2	3 - To Some Extent	3 - To Some Extent	1 - To a Very Little Extent	3 - To Some Extent	3 - To Some Extent	4 - To a Great Extent	4 - To a Great Extent	3 - To Some Extent	4 - To a Great Extent	3 - To Some Extent	3 - To Some Extent	4 - To a Great Extent	5 - To a Very Great Extent	4 - To a Great Extent	4 - To a Great Extent	3 - To Some Extent	3 - To Some Extent	5 - To a Very Great Extent	4 - To a Great Extent	4 - To a Great Extent	3 - To Some Extent	4 - To a Great Extent	5 - To a Very Great Extent	4 - To a Great Extent	4 - To a Great Extent	4 - To a Great Extent	5 - To a Very Great Extent	2 - T o Little Extent	1 - To a Very Little Extent	1 - To a Very Little Extent	3 - To Some Extent	2 - T o Little Extent	3 - Seldom	4 - Often	4 - Often	5 - Always	2 - Sometimes	1 - Never	3 - Seldom	4 - Often	3 - Seldom
222	1	1	2	1	1	3		3	3 - To Some Extent	1 - To a Very Little Extent	2 - T o Little Extent	2 - T o Little Extent	1 - To a Very Little Extent	3 - To Some Extent	2 - T o Little Extent	2 - T o Little Extent	4 - To a Great Extent	2 - T o Little Extent	3 - To Some Extent	3 - To Some Extent	1 - To a Very Little Extent	1 - To a Very Little Extent	4 - To a Great Extent	4 - To a Great Extent	4 - To a Great Extent	4 - To a Great Extent	3 - To Some Extent	4 - To a Great Extent	5 - To a Very Great Extent	4 - To a Great Extent	4 - To a Great Extent	3 - To Some Extent	3 - To Some Extent	4 - To a Great Extent	1 - To a Very Little Extent	3 - To Some Extent	2 - T o Little Extent	1 - To a Very Little Extent	3 - To Some Extent	3 - To Some Extent	5 - Always	4 - Often	5 - Always	3 - Seldom	3 - Seldom	5 - Always	3 - Seldom	3 - Seldom	5 - Always
223	2	2	2	1	1	6		3	5 - To a Very Great Extent	5 - To a Very Great Extent	4 - To a Great Extent	4 - To a Great Extent	3 - To Some Extent	3 - To Some Extent	4 - To a Great Extent	3 - To Some Extent	4 - To a Great Extent	3 - To Some Extent	4 - To a Great Extent	4 - To a Great Extent	1 - To a Very Little Extent	3 - To Some Extent	2 - T o Little Extent	1 - To a Very Little Extent	3 - To Some Extent	2 - T o Little Extent	2 - T o Little Extent	2 - T o Little Extent	1 - To a Very Little Extent	3 - To Some Extent	2 - T o Little Extent	3 - To Some Extent	4 - To a Great Extent	2 - T o Little Extent	2 - T o Little Extent	3 - To Some Extent	1 - To a Very Little Extent	1 - To a Very Little Extent	3 - To Some Extent	4 - To a Great Extent	2 - Sometimes	2 - Sometimes	3 - Seldom	5 - Always	4 - Often	4 - Often	3 - Seldom	4 - Often	2 - Sometimes
224	1	2	1	1	1	4		1	3 - To Some Extent	3 - To Some Extent	3 - To Some Extent	3 - To Some Extent	3 - To Some Extent	3 - To Some Extent	2 - T o Little Extent	2 - T o Little Extent	2 - T o Little Extent	2 - T o Little Extent	2 - T o Little Extent	3 - To Some Extent	4 - To a Great Extent	3 - To Some Extent	3 - To Some Extent	3 - To Some Extent	3 - To Some Extent	3 - To Some Extent	3 - To Some Extent	3 - To Some Extent	3 - To Some Extent	3 - To Some Extent	3 - To Some Extent	3 - To Some Extent	3 - To Some Extent	3 - To Some Extent	3 - To Some Extent	3 - To Some Extent	3 - To Some Extent	3 - To Some Extent	3 - To Some Extent	3 - To Some Extent	4 - Often	4 - Often	3 - Seldom	3 - Seldom	3 - Seldom	3 - Seldom	4 - Often	4 - Often	3 - Seldom
225	1	2	2	1	1	1		1	3 - To Some Extent	2 - T o Little Extent	2 - T o Little Extent	3 - To Some Extent	2 - T o Little Extent	2 - T o Little Extent	1 - To a Very Little Extent	1 - To a Very Little Extent	1 - To a Very Little Extent	2 - T o Little Extent	2 - T o Little Extent	2 - T o Little Extent	1 - To a Very Little Extent	4 - To a Great Extent	2 - T o Little Extent	2 - T o Little Extent	2 - T o Little Extent	3 - To Some Extent	1 - To a Very Little Extent	2 - T o Little Extent	1 - To a Very Little Extent	2 - T o Little Extent	2 - T o Little Extent	4 - To a Great Extent	2 - T o Little Extent	2 - T o Little Extent	2 - T o Little Extent	2 - T o Little Extent	3 - To Some Extent	3 - To Some Extent	3 - To Some Extent	3 - To Some Extent	4 - Often	4 - Often	3 - Seldom	2 - Sometimes	4 - Often	1 - Never	5 - Always	5 - Always	4 - Often
226	1	2	1	2	1	1		1	3 - To Some Extent	1 - To a Very Little Extent	1 - To a Very Little Extent	1 - To a Very Little Extent	1 - To a Very Little Extent	1 - To a Very Little Extent	1 - To a Very Little Extent	1 - To a Very Little Extent	1 - To a Very Little Extent	1 - To a Very Little Extent	1 - To a Very Little Extent	1 - To a Very Little Extent	1 - To a Very Little Extent	1 - To a Very Little Extent	1 - To a Very Little Extent	1 - To a Very Little Extent	1 - To a Very Little Extent	1 - To a Very Little Extent	1 - To a Very Little Extent	1 - To a Very Little Extent	1 - To a Very Little Extent	1 - To a Very Little Extent	1 - To a Very Little Extent	1 - To a Very Little Extent	1 - To a Very Little Extent	1 - To a Very Little Extent	1 - To a Very Little Extent	1 - To a Very Little Extent	1 - To a Very Little Extent	1 - To a Very Little Extent	1 - To a Very Little Extent	1 - To a Very Little Extent	5 - Always	4 - Often	5 - Always	5 - Always	5 - Always	5 - Always	5 - Always	5 - Always	5 - Always
227	1	2	1	1	1	1		1	1 - To a Very Little Extent	2 - T o Little Extent	3 - To Some Extent	3 - To Some Extent	2 - T o Little Extent	3 - To Some Extent	1 - To a Very Little Extent	1 - To a Very Little Extent	1 - To a Very Little Extent	1 - To a Very Little Extent	1 - To a Very Little Extent	3 - To Some Extent	1 - To a Very Little Extent	1 - To a Very Little Extent	3 - To Some Extent	1 - To a Very Little Extent	3 - To Some Extent	1 - To a Very Little Extent	1 - To a Very Little Extent	2 - T o Little Extent	1 - To a Very Little Extent	1 - To a Very Little Extent	1 - To a Very Little Extent	2 - T o Little Extent	1 - To a Very Little Extent	1 - To a Very Little Extent	1 - To a Very Little Extent	2 - T o Little Extent	1 - To a Very Little Extent	1 - To a Very Little Extent	1 - To a Very Little Extent	2 - T o Little Extent	5 - Always	5 - Always	5 - Always	4 - Often	5 - Always	3 - Seldom	5 - Always	5 - Always	4 - Often
228	3	1	1	2	2	1		1	1 - To a Very Little Extent	2 - T o Little Extent	2 - T o Little Extent	1 - To a Very Little Extent	2 - T o Little Extent	1 - To a Very Little Extent	1 - To a Very Little Extent	2 - T o Little Extent	2 - T o Little Extent	2 - T o Little Extent	1 - To a Very Little Extent	1 - To a Very Little Extent	2 - T o Little Extent	2 - T o Little Extent	3 - To Some Extent	1 - To a Very Little Extent	3 - To Some Extent	5 - To a Very Great Extent	4 - To a Great Extent	4 - To a Great Extent	4 - To a Great Extent	4 - To a Great Extent	4 - To a Great Extent	4 - To a Great Extent	5 - To a Very Great Extent	4 - To a Great Extent	5 - To a Very Great Extent	4 - To a Great Extent	4 - To a Great Extent	4 - To a Great Extent	4 - To a Great Extent	3 - To Some Extent	3 - Seldom	3 - Seldom	2 - Sometimes	2 - Sometimes	2 - Sometimes	3 - Seldom	3 - Seldom	3 - Seldom	5 - Always
229	2	2	2	2	1	4		2	3 - To Some Extent	3 - To Some Extent	1 - To a Very Little Extent	3 - To Some Extent	3 - To Some Extent	4 - To a Great Extent	4 - To a Great Extent	3 - To Some Extent	4 - To a Great Extent	3 - To Some Extent	3 - To Some Extent	4 - To a Great Extent	5 - To a Very Great Extent	4 - To a Great Extent	4 - To a Great Extent	3 - To Some Extent	3 - To Some Extent	5 - To a Very Great Extent	4 - To a Great Extent	4 - To a Great Extent	3 - To Some Extent	4 - To a Great Extent	5 - To a Very Great Extent	4 - To a Great Extent	4 - To a Great Extent	4 - To a Great Extent	5 - To a Very Great Extent	2 - T o Little Extent	1 - To a Very Little Extent	1 - To a Very Little Extent	3 - To Some Extent	2 - T o Little Extent	3 - Seldom	4 - Often	4 - Often	5 - Always	2 - Sometimes	1 - Never	3 - Seldom	4 - Often	3 - Seldom
230	1	2	1	1	1	1		1	4 - To a Great Extent	5 - To a Very Great Extent	5 - To a Very Great Extent	4 - To a Great Extent	5 - To a Very Great Extent	4 - To a Great Extent	4 - To a Great Extent	5 - To a Very Great Extent	5 - To a Very Great Extent	4 - To a Great Extent	5 - To a Very Great Extent	4 - To a Great Extent	4 - To a Great Extent	4 - To a Great Extent	4 - To a Great Extent	4 - To a Great Extent	4 - To a Great Extent	4 - To a Great Extent	5 - To a Very Great Extent	2 - T o Little Extent	1 - To a Very Little Extent	4 - To a Great Extent	3 - To Some Extent	2 - T o Little Extent	3 - To Some Extent	3 - To Some Extent	3 - To Some Extent	2 - T o Little Extent	5 - To a Very Great Extent	5 - To a Very Great Extent	4 - To a Great Extent	4 - To a Great Extent	3 - Seldom	5 - Always	3 - Seldom	2 - Sometimes	1 - Never	2 - Sometimes	4 - Often	3 - Seldom	2 - Sometimes
231	1	1	1	1	1	2		1	3 - To Some Extent	3 - To Some Extent	3 - To Some Extent	3 - To Some Extent	3 - To Some Extent	3 - To Some Extent	2 - T o Little Extent	2 - T o Little Extent	3 - To Some Extent	2 - T o Little Extent	2 - T o Little Extent	3 - To Some Extent	4 - To a Great Extent	3 - To Some Extent	3 - To Some Extent	3 - To Some Extent	3 - To Some Extent	3 - To Some Extent	3 - To Some Extent	3 - To Some Extent	2 - T o Little Extent	4 - To a Great Extent	3 - To Some Extent	4 - To a Great Extent	2 - T o Little Extent	2 - T o Little Extent	3 - To Some Extent	4 - To a Great Extent	4 - To a Great Extent	3 - To Some Extent	3 - To Some Extent	3 - To Some Extent	3 - Seldom	3 - Seldom	3 - Seldom	2 - Sometimes	2 - Sometimes	5 - Always	4 - Often	4 - Often	3 - Seldom
232	1	2	1	1	1	2		1	3 - To Some Extent	2 - T o Little Extent	2 - T o Little Extent	3 - To Some Extent	2 - T o Little Extent	3 - To Some Extent	4 - To a Great Extent	1 - To a Very Little Extent	3 - To Some Extent	2 - T o Little Extent	2 - T o Little Extent	2 - T o Little Extent	1 - To a Very Little Extent	4 - To a Great Extent	2 - T o Little Extent	2 - T o Little Extent	2 - T o Little Extent	3 - To Some Extent	5 - To a Very Great Extent	5 - To a Very Great Extent	5 - To a Very Great Extent	5 - To a Very Great Extent	5 - To a Very Great Extent	5 - To a Very Great Extent	5 - To a Very Great Extent	5 - To a Very Great Extent	5 - To a Very Great Extent	5 - To a Very Great Extent	2 - T o Little Extent	3 - To Some Extent	5 - To a Very Great Extent	5 - To a Very Great Extent	5 - Always	5 - Always	5 - Always	5 - Always	5 - Always	2 - Sometimes	5 - Always	5 - Always	5 - Always
233	2	1	1	1	1	2		1	3 - To Some Extent	1 - To a Very Little Extent	1 - To a Very Little Extent	1 - To a Very Little Extent	1 - To a Very Little Extent	2 - T o Little Extent	4 - To a Great Extent	1 - To a Very Little Extent	3 - To Some Extent	1 - To a Very Little Extent	1 - To a Very Little Extent	1 - To a Very Little Extent	1 - To a Very Little Extent	1 - To a Very Little Extent	1 - To a Very Little Extent	1 - To a Very Little Extent	1 - To a Very Little Extent	1 - To a Very Little Extent	4 - To a Great Extent	5 - To a Very Great Extent	5 - To a Very Great Extent	3 - To Some Extent	3 - To Some Extent	4 - To a Great Extent	4 - To a Great Extent	4 - To a Great Extent	3 - To Some Extent	4 - To a Great Extent	5 - To a Very Great Extent	4 - To a Great Extent	5 - To a Very Great Extent	4 - To a Great Extent	2 - Sometimes	3 - Seldom	5 - Always	5 - Always	3 - Seldom	4 - Often	3 - Seldom	4 - Often	3 - Seldom
234	1	2	1	1	1	2		1	1 - To a Very Little Extent	2 - T o Little Extent	3 - To Some Extent	3 - To Some Extent	2 - T o Little Extent	4 - To a Great Extent	4 - To a Great Extent	1 - To a Very Little Extent	2 - T o Little Extent	1 - To a Very Little Extent	1 - To a Very Little Extent	3 - To Some Extent	1 - To a Very Little Extent	1 - To a Very Little Extent	3 - To Some Extent	1 - To a Very Little Extent	3 - To Some Extent	1 - To a Very Little Extent	3 - To Some Extent	3 - To Some Extent	3 - To Some Extent	3 - To Some Extent	3 - To Some Extent	3 - To Some Extent	3 - To Some Extent	3 - To Some Extent	3 - To Some Extent	3 - To Some Extent	3 - To Some Extent	3 - To Some Extent	3 - To Some Extent	3 - To Some Extent	4 - Often	4 - Often	3 - Seldom	3 - Seldom	3 - Seldom	3 - Seldom	4 - Often	4 - Often	3 - Seldom
235	2	2	1	1	1	4		1	1 - To a Very Little Extent	2 - T o Little Extent	2 - T o Little Extent	1 - To a Very Little Extent	2 - T o Little Extent	5 - To a Very Great Extent	1 - To a Very Little Extent	2 - T o Little Extent	4 - To a Great Extent	2 - T o Little Extent	1 - To a Very Little Extent	1 - To a Very Little Extent	2 - T o Little Extent	2 - T o Little Extent	3 - To Some Extent	1 - To a Very Little Extent	3 - To Some Extent	5 - To a Very Great Extent	1 - To a Very Little Extent	2 - T o Little Extent	1 - To a Very Little Extent	2 - T o Little Extent	2 - T o Little Extent	4 - To a Great Extent	2 - T o Little Extent	2 - T o Little Extent	2 - T o Little Extent	2 - T o Little Extent	3 - To Some Extent	3 - To Some Extent	3 - To Some Extent	3 - To Some Extent	4 - Often	4 - Often	3 - Seldom	2 - Sometimes	4 - Often	1 - Never	5 - Always	5 - Always	4 - Often
236	1	1	1	1	1	4		1	3 - To Some Extent	3 - To Some Extent	1 - To a Very Little Extent	3 - To Some Extent	3 - To Some Extent	3 - To Some Extent	4 - To a Great Extent	3 - To Some Extent	5 - To a Very Great Extent	3 - To Some Extent	3 - To Some Extent	4 - To a Great Extent	5 - To a Very Great Extent	4 - To a Great Extent	4 - To a Great Extent	3 - To Some Extent	3 - To Some Extent	5 - To a Very Great Extent	1 - To a Very Little Extent	1 - To a Very Little Extent	1 - To a Very Little Extent	1 - To a Very Little Extent	1 - To a Very Little Extent	1 - To a Very Little Extent	1 - To a Very Little Extent	1 - To a Very Little Extent	1 - To a Very Little Extent	1 - To a Very Little Extent	1 - To a Very Little Extent	1 - To a Very Little Extent	1 - To a Very Little Extent	1 - To a Very Little Extent	5 - Always	4 - Often	5 - Always	5 - Always	5 - Always	5 - Always	5 - Always	5 - Always	5 - Always
237	3	2	2	1	1	4		2	3 - To Some Extent	1 - To a Very Little Extent	2 - T o Little Extent	2 - T o Little Extent	1 - To a Very Little Extent	3 - To Some Extent	2 - T o Little Extent	2 - T o Little Extent	5 - To a Very Great Extent	2 - T o Little Extent	3 - To Some Extent	3 - To Some Extent	1 - To a Very Little Extent	1 - To a Very Little Extent	4 - To a Great Extent	4 - To a Great Extent	4 - To a Great Extent	4 - To a Great Extent	1 - To a Very Little Extent	2 - T o Little Extent	1 - To a Very Little Extent	1 - To a Very Little Extent	1 - To a Very Little Extent	2 - T o Little Extent	1 - To a Very Little Extent	1 - To a Very Little Extent	1 - To a Very Little Extent	2 - T o Little Extent	1 - To a Very Little Extent	1 - To a Very Little Extent	1 - To a Very Little Extent	2 - T o Little Extent	5 - Always	5 - Always	5 - Always	4 - Often	5 - Always	3 - Seldom	5 - Always	5 - Always	4 - Often
238	2	2	2	1	1	6		2	5 - To a Very Great Extent	5 - To a Very Great Extent	4 - To a Great Extent	4 - To a Great Extent	3 - To Some Extent	2 - T o Little Extent	3 - To Some Extent	3 - To Some Extent	3 - To Some Extent	3 - To Some Extent	4 - To a Great Extent	4 - To a Great Extent	1 - To a Very Little Extent	3 - To Some Extent	2 - T o Little Extent	1 - To a Very Little Extent	3 - To Some Extent	2 - T o Little Extent	4 - To a Great Extent	4 - To a Great Extent	4 - To a Great Extent	4 - To a Great Extent	4 - To a Great Extent	4 - To a Great Extent	5 - To a Very Great Extent	4 - To a Great Extent	5 - To a Very Great Extent	4 - To a Great Extent	4 - To a Great Extent	4 - To a Great Extent	4 - To a Great Extent	3 - To Some Extent	3 - Seldom	3 - Seldom	2 - Sometimes	2 - Sometimes	2 - Sometimes	3 - Seldom	3 - Seldom	3 - Seldom	5 - Always
239	1	1	1	1	1	4		1	2 - T o Little Extent	3 - To Some Extent	3 - To Some Extent	3 - To Some Extent	2 - T o Little Extent	4 - To a Great Extent	4 - To a Great Extent	5 - To a Very Great Extent	3 - To Some Extent	3 - To Some Extent	1 - To a Very Little Extent	3 - To Some Extent	1 - To a Very Little Extent	1 - To a Very Little Extent	3 - To Some Extent	3 - To Some Extent	4 - To a Great Extent	4 - To a Great Extent	4 - To a Great Extent	4 - To a Great Extent	3 - To Some Extent	4 - To a Great Extent	5 - To a Very Great Extent	4 - To a Great Extent	4 - To a Great Extent	4 - To a Great Extent	5 - To a Very Great Extent	2 - T o Little Extent	1 - To a Very Little Extent	1 - To a Very Little Extent	3 - To Some Extent	2 - T o Little Extent	3 - Seldom	4 - Often	4 - Often	5 - Always	2 - Sometimes	1 - Never	3 - Seldom	4 - Often	3 - Seldom
240	1	2	2	1	1	6		1	5 - To a Very Great Extent	4 - To a Great Extent	1 - To a Very Little Extent	4 - To a Great Extent	5 - To a Very Great Extent	2 - T o Little Extent	4 - To a Great Extent	4 - To a Great Extent	3 - To Some Extent	5 - To a Very Great Extent	4 - To a Great Extent	4 - To a Great Extent	4 - To a Great Extent	4 - To a Great Extent	3 - To Some Extent	4 - To a Great Extent	4 - To a Great Extent	4 - To a Great Extent	3 - To Some Extent	4 - To a Great Extent	5 - To a Very Great Extent	4 - To a Great Extent	4 - To a Great Extent	3 - To Some Extent	3 - To Some Extent	4 - To a Great Extent	1 - To a Very Little Extent	3 - To Some Extent	2 - T o Little Extent	1 - To a Very Little Extent	3 - To Some Extent	3 - To Some Extent	5 - Always	4 - Often	5 - Always	3 - Seldom	3 - Seldom	5 - Always	3 - Seldom	3 - Seldom	5 - Always
241	3	2	3	2	2	10		2	5 - To a Very Great Extent	5 - To a Very Great Extent	4 - To a Great Extent	4 - To a Great Extent	4 - To a Great Extent	4 - To a Great Extent	2 - T o Little Extent	4 - To a Great Extent	2 - T o Little Extent	4 - To a Great Extent	5 - To a Very Great Extent	4 - To a Great Extent	4 - To a Great Extent	4 - To a Great Extent	3 - To Some Extent	3 - To Some Extent	2 - T o Little Extent	2 - T o Little Extent	2 - T o Little Extent	2 - T o Little Extent	1 - To a Very Little Extent	3 - To Some Extent	2 - T o Little Extent	3 - To Some Extent	4 - To a Great Extent	2 - T o Little Extent	2 - T o Little Extent	3 - To Some Extent	1 - To a Very Little Extent	1 - To a Very Little Extent	3 - To Some Extent	4 - To a Great Extent	2 - Sometimes	2 - Sometimes	3 - Seldom	5 - Always	4 - Often	4 - Often	3 - Seldom	4 - Often	2 - Sometimes
242	1	1	1	1	1	11		2	2 - T o Little Extent	3 - To Some Extent	3 - To Some Extent	4 - To a Great Extent	4 - To a Great Extent	3 - To Some Extent	1 - To a Very Little Extent	4 - To a Great Extent	4 - To a Great Extent	1 - To a Very Little Extent	2 - T o Little Extent	3 - To Some Extent	5 - To a Very Great Extent	4 - To a Great Extent	3 - To Some Extent	4 - To a Great Extent	3 - To Some Extent	4 - To a Great Extent	3 - To Some Extent	3 - To Some Extent	1 - To a Very Little Extent	5 - To a Very Great Extent	4 - To a Great Extent	4 - To a Great Extent	4 - To a Great Extent	2 - T o Little Extent	2 - T o Little Extent	4 - To a Great Extent	2 - T o Little Extent	4 - To a Great Extent	1 - To a Very Little Extent	3 - To Some Extent	3 - Seldom	3 - Seldom	4 - Often	2 - Sometimes	2 - Sometimes	3 - Seldom	4 - Often	3 - Seldom	2 - Sometimes
243	2	2	2	1	1	8		1	4 - To a Great Extent	1 - To a Very Little Extent	4 - To a Great Extent	2 - T o Little Extent	4 - To a Great Extent	3 - To Some Extent	1 - To a Very Little Extent	2 - T o Little Extent	5 - To a Very Great Extent	3 - To Some Extent	3 - To Some Extent	3 - To Some Extent	2 - T o Little Extent	2 - T o Little Extent	3 - To Some Extent	4 - To a Great Extent	4 - To a Great Extent	3 - To Some Extent	5 - To a Very Great Extent	5 - To a Very Great Extent	5 - To a Very Great Extent	5 - To a Very Great Extent	4 - To a Great Extent	5 - To a Very Great Extent	5 - To a Very Great Extent	5 - To a Very Great Extent	5 - To a Very Great Extent	5 - To a Very Great Extent	3 - To Some Extent	5 - To a Very Great Extent	5 - To a Very Great Extent	5 - To a Very Great Extent	2 - Sometimes	2 - Sometimes	3 - Seldom	1 - Never	1 - Never	2 - Sometimes	2 - Sometimes	4 - Often	2 - Sometimes
244	2	1	2	1	1	8		1	3 - To Some Extent	4 - To a Great Extent	1 - To a Very Little Extent	2 - T o Little Extent	1 - To a Very Little Extent	2 - T o Little Extent	1 - To a Very Little Extent	3 - To Some Extent	5 - To a Very Great Extent	4 - To a Great Extent	1 - To a Very Little Extent	1 - To a Very Little Extent	2 - T o Little Extent	3 - To Some Extent	3 - To Some Extent	2 - T o Little Extent	2 - T o Little Extent	2 - T o Little Extent	2 - T o Little Extent	5 - To a Very Great Extent	3 - To Some Extent	3 - To Some Extent	1 - To a Very Little Extent	3 - To Some Extent	5 - To a Very Great Extent	4 - To a Great Extent	3 - To Some Extent	5 - To a Very Great Extent	5 - To a Very Great Extent	3 - To Some Extent	4 - To a Great Extent	4 - To a Great Extent	3 - Seldom	4 - Often	4 - Often	3 - Seldom	1 - Never	3 - Seldom	2 - Sometimes	3 - Seldom	3 - Seldom
245	1	2	1	1	2	7		2	3 - To Some Extent	3 - To Some Extent	1 - To a Very Little Extent	3 - To Some Extent	4 - To a Great Extent	4 - To a Great Extent	1 - To a Very Little Extent	2 - T o Little Extent	3 - To Some Extent	2 - T o Little Extent	2 - T o Little Extent	2 - T o Little Extent	3 - To Some Extent	3 - To Some Extent	2 - T o Little Extent	2 - T o Little Extent	4 - To a Great Extent	3 - To Some Extent	5 - To a Very Great Extent	4 - To a Great Extent	4 - To a Great Extent	3 - To Some Extent	2 - T o Little Extent	3 - To Some Extent	5 - To a Very Great Extent	2 - T o Little Extent	1 - To a Very Little Extent	2 - T o Little Extent	3 - To Some Extent	2 - T o Little Extent	3 - To Some Extent	2 - T o Little Extent	4 - Often	2 - Sometimes	2 - Sometimes	3 - Seldom	1 - Never	3 - Seldom	5 - Always	4 - Often	5 - Always
246	2	2	2	1	2	7		2	2 - T o Little Extent	2 - T o Little Extent	1 - To a Very Little Extent	3 - To Some Extent	2 - T o Little Extent	5 - To a Very Great Extent	4 - To a Great Extent	4 - To a Great Extent	3 - To Some Extent	2 - T o Little Extent	3 - To Some Extent	2 - T o Little Extent	2 - T o Little Extent	3 - To Some Extent	4 - To a Great Extent	2 - T o Little Extent	1 - To a Very Little Extent	4 - To a Great Extent	2 - T o Little Extent	4 - To a Great Extent	4 - To a Great Extent	3 - To Some Extent	3 - To Some Extent	3 - To Some Extent	4 - To a Great Extent	2 - T o Little Extent	2 - T o Little Extent	4 - To a Great Extent	3 - To Some Extent	1 - To a Very Little Extent	3 - To Some Extent	3 - To Some Extent	5 - Always	2 - Sometimes	3 - Seldom	3 - Seldom	4 - Often	4 - Often	3 - Seldom	2 - Sometimes	3 - Seldom
247	1	1	1	1	1	3		2	4 - To a Great Extent	1 - To a Very Little Extent	3 - To Some Extent	2 - T o Little Extent	1 - To a Very Little Extent	3 - To Some Extent	2 - T o Little Extent	4 - To a Great Extent	3 - To Some Extent	4 - To a Great Extent	4 - To a Great Extent	4 - To a Great Extent	4 - To a Great Extent	3 - To Some Extent	5 - To a Very Great Extent	5 - To a Very Great Extent	5 - To a Very Great Extent	5 - To a Very Great Extent	1 - To a Very Little Extent	2 - T o Little Extent	1 - To a Very Little Extent	2 - T o Little Extent	1 - To a Very Little Extent	3 - To Some Extent	2 - T o Little Extent	1 - To a Very Little Extent	4 - To a Great Extent	2 - T o Little Extent	3 - To Some Extent	1 - To a Very Little Extent	3 - To Some Extent	1 - To a Very Little Extent	3 - Seldom	4 - Often	3 - Seldom	4 - Often	5 - Always	4 - Often	5 - Always	4 - Often	4 - Often
248	3	2	2	2	2	3		1	4 - To a Great Extent	5 - To a Very Great Extent	5 - To a Very Great Extent	4 - To a Great Extent	5 - To a Very Great Extent	3 - To Some Extent	4 - To a Great Extent	5 - To a Very Great Extent	2 - T o Little Extent	4 - To a Great Extent	5 - To a Very Great Extent	4 - To a Great Extent	4 - To a Great Extent	4 - To a Great Extent	4 - To a Great Extent	4 - To a Great Extent	4 - To a Great Extent	4 - To a Great Extent	5 - To a Very Great Extent	2 - T o Little Extent	1 - To a Very Little Extent	4 - To a Great Extent	3 - To Some Extent	2 - T o Little Extent	3 - To Some Extent	3 - To Some Extent	3 - To Some Extent	2 - T o Little Extent	5 - To a Very Great Extent	5 - To a Very Great Extent	4 - To a Great Extent	4 - To a Great Extent	3 - Seldom	5 - Always	3 - Seldom	2 - Sometimes	1 - Never	2 - Sometimes	4 - Often	3 - Seldom	2 - Sometimes
249	1	2	1	1	1	3		2	3 - To Some Extent	3 - To Some Extent	3 - To Some Extent	3 - To Some Extent	3 - To Some Extent	2 - T o Little Extent	2 - T o Little Extent	2 - T o Little Extent	4 - To a Great Extent	2 - T o Little Extent	2 - T o Little Extent	3 - To Some Extent	4 - To a Great Extent	4 - To a Great Extent	4 - To a Great Extent	4 - To a Great Extent	4 - To a Great Extent	4 - To a Great Extent	3 - To Some Extent	3 - To Some Extent	2 - T o Little Extent	4 - To a Great Extent	3 - To Some Extent	4 - To a Great Extent	2 - T o Little Extent	2 - T o Little Extent	3 - To Some Extent	4 - To a Great Extent	4 - To a Great Extent	3 - To Some Extent	3 - To Some Extent	3 - To Some Extent	3 - Seldom	3 - Seldom	3 - Seldom	2 - Sometimes	2 - Sometimes	5 - Always	4 - Often	4 - Often	3 - Seldom
250	1	1	2	1	1	1		2	3 - To Some Extent	2 - T o Little Extent	2 - T o Little Extent	3 - To Some Extent	2 - T o Little Extent	4 - To a Great Extent	4 - To a Great Extent	1 - To a Very Little Extent	5 - To a Very Great Extent	2 - T o Little Extent	2 - T o Little Extent	2 - T o Little Extent	1 - To a Very Little Extent	3 - To Some Extent	3 - To Some Extent	3 - To Some Extent	3 - To Some Extent	3 - To Some Extent	5 - To a Very Great Extent	5 - To a Very Great Extent	5 - To a Very Great Extent	5 - To a Very Great Extent	5 - To a Very Great Extent	5 - To a Very Great Extent	5 - To a Very Great Extent	5 - To a Very Great Extent	5 - To a Very Great Extent	5 - To a Very Great Extent	2 - T o Little Extent	3 - To Some Extent	5 - To a Very Great Extent	5 - To a Very Great Extent	5 - Always	5 - Always	5 - Always	5 - Always	5 - Always	2 - Sometimes	5 - Always	5 - Always	5 - Always
251	2	2	2	1	1	2		1	3 - To Some Extent	1 - To a Very Little Extent	1 - To a Very Little Extent	1 - To a Very Little Extent	1 - To a Very Little Extent	2 - T o Little Extent	4 - To a Great Extent	1 - To a Very Little Extent	5 - To a Very Great Extent	1 - To a Very Little Extent	1 - To a Very Little Extent	1 - To a Very Little Extent	1 - To a Very Little Extent	4 - To a Great Extent	2 - T o Little Extent	2 - T o Little Extent	2 - T o Little Extent	3 - To Some Extent	3 - To Some Extent	4 - To a Great Extent	5 - To a Very Great Extent	4 - To a Great Extent	4 - To a Great Extent	3 - To Some Extent	3 - To Some Extent	4 - To a Great Extent	1 - To a Very Little Extent	3 - To Some Extent	2 - T o Little Extent	1 - To a Very Little Extent	3 - To Some Extent	3 - To Some Extent	5 - Always	4 - Often	5 - Always	3 - Seldom	3 - Seldom	5 - Always	3 - Seldom	3 - Seldom	5 - Always
252	2	2	2	1	1	3		1	4 - To a Great Extent	2 - T o Little Extent	3 - To Some Extent	3 - To Some Extent	2 - T o Little Extent	4 - To a Great Extent	4 - To a Great Extent	1 - To a Very Little Extent	3 - To Some Extent	1 - To a Very Little Extent	1 - To a Very Little Extent	3 - To Some Extent	1 - To a Very Little Extent	1 - To a Very Little Extent	1 - To a Very Little Extent	1 - To a Very Little Extent	1 - To a Very Little Extent	1 - To a Very Little Extent	2 - T o Little Extent	2 - T o Little Extent	1 - To a Very Little Extent	3 - To Some Extent	2 - T o Little Extent	3 - To Some Extent	4 - To a Great Extent	2 - T o Little Extent	2 - T o Little Extent	3 - To Some Extent	1 - To a Very Little Extent	1 - To a Very Little Extent	3 - To Some Extent	4 - To a Great Extent	2 - Sometimes	2 - Sometimes	3 - Seldom	5 - Always	4 - Often	4 - Often	3 - Seldom	4 - Often	2 - Sometimes
253	1	1	1	2	2	11		1	4 - To a Great Extent	2 - T o Little Extent	2 - T o Little Extent	1 - To a Very Little Extent	2 - T o Little Extent	4 - To a Great Extent	1 - To a Very Little Extent	2 - T o Little Extent	3 - To Some Extent	2 - T o Little Extent	1 - To a Very Little Extent	1 - To a Very Little Extent	2 - T o Little Extent	1 - To a Very Little Extent	3 - To Some Extent	1 - To a Very Little Extent	3 - To Some Extent	1 - To a Very Little Extent	3 - To Some Extent	3 - To Some Extent	1 - To a Very Little Extent	5 - To a Very Great Extent	4 - To a Great Extent	4 - To a Great Extent	4 - To a Great Extent	2 - T o Little Extent	2 - T o Little Extent	4 - To a Great Extent	2 - T o Little Extent	4 - To a Great Extent	1 - To a Very Little Extent	3 - To Some Extent	3 - Seldom	3 - Seldom	4 - Often	2 - Sometimes	2 - Sometimes	3 - Seldom	4 - Often	3 - Seldom	2 - Sometimes
254	1	2	2	2	1	10		2	3 - To Some Extent	3 - To Some Extent	1 - To a Very Little Extent	3 - To Some Extent	3 - To Some Extent	3 - To Some Extent	4 - To a Great Extent	3 - To Some Extent	3 - To Some Extent	3 - To Some Extent	3 - To Some Extent	4 - To a Great Extent	5 - To a Very Great Extent	2 - T o Little Extent	3 - To Some Extent	1 - To a Very Little Extent	3 - To Some Extent	5 - To a Very Great Extent	5 - To a Very Great Extent	5 - To a Very Great Extent	5 - To a Very Great Extent	5 - To a Very Great Extent	4 - To a Great Extent	5 - To a Very Great Extent	5 - To a Very Great Extent	5 - To a Very Great Extent	5 - To a Very Great Extent	5 - To a Very Great Extent	3 - To Some Extent	5 - To a Very Great Extent	5 - To a Very Great Extent	5 - To a Very Great Extent	2 - Sometimes	2 - Sometimes	3 - Seldom	1 - Never	1 - Never	2 - Sometimes	2 - Sometimes	4 - Often	2 - Sometimes
255	3	1	2	1	1	4		2	3 - To Some Extent	1 - To a Very Little Extent	2 - T o Little Extent	2 - T o Little Extent	1 - To a Very Little Extent	2 - T o Little Extent	2 - T o Little Extent	2 - T o Little Extent	2 - T o Little Extent	2 - T o Little Extent	3 - To Some Extent	3 - To Some Extent	1 - To a Very Little Extent	4 - To a Great Extent	4 - To a Great Extent	3 - To Some Extent	3 - To Some Extent	5 - To a Very Great Extent	2 - T o Little Extent	5 - To a Very Great Extent	3 - To Some Extent	3 - To Some Extent	1 - To a Very Little Extent	3 - To Some Extent	5 - To a Very Great Extent	4 - To a Great Extent	3 - To Some Extent	5 - To a Very Great Extent	5 - To a Very Great Extent	3 - To Some Extent	4 - To a Great Extent	4 - To a Great Extent	3 - Seldom	4 - Often	4 - Often	3 - Seldom	1 - Never	3 - Seldom	2 - Sometimes	3 - Seldom	3 - Seldom
256	2	2	2	1	1	5		1	3 - To Some Extent	5 - To a Very Great Extent	4 - To a Great Extent	4 - To a Great Extent	3 - To Some Extent	1 - To a Very Little Extent	3 - To Some Extent	3 - To Some Extent	4 - To a Great Extent	3 - To Some Extent	4 - To a Great Extent	4 - To a Great Extent	1 - To a Very Little Extent	1 - To a Very Little Extent	4 - To a Great Extent	4 - To a Great Extent	4 - To a Great Extent	4 - To a Great Extent	5 - To a Very Great Extent	4 - To a Great Extent	4 - To a Great Extent	3 - To Some Extent	2 - T o Little Extent	3 - To Some Extent	5 - To a Very Great Extent	2 - T o Little Extent	1 - To a Very Little Extent	2 - T o Little Extent	3 - To Some Extent	2 - T o Little Extent	3 - To Some Extent	2 - T o Little Extent	4 - Often	2 - Sometimes	2 - Sometimes	3 - Seldom	1 - Never	3 - Seldom	5 - Always	4 - Often	5 - Always
257	1	1	1	1	2	3		2	1 - To a Very Little Extent	3 - To Some Extent	3 - To Some Extent	3 - To Some Extent	2 - T o Little Extent	3 - To Some Extent	4 - To a Great Extent	5 - To a Very Great Extent	5 - To a Very Great Extent	3 - To Some Extent	1 - To a Very Little Extent	3 - To Some Extent	1 - To a Very Little Extent	3 - To Some Extent	2 - T o Little Extent	1 - To a Very Little Extent	3 - To Some Extent	2 - T o Little Extent	2 - T o Little Extent	4 - To a Great Extent	4 - To a Great Extent	3 - To Some Extent	3 - To Some Extent	3 - To Some Extent	4 - To a Great Extent	2 - T o Little Extent	2 - T o Little Extent	4 - To a Great Extent	3 - To Some Extent	1 - To a Very Little Extent	3 - To Some Extent	3 - To Some Extent	5 - Always	2 - Sometimes	3 - Seldom	3 - Seldom	4 - Often	4 - Often	3 - Seldom	2 - Sometimes	3 - Seldom
258	2	2	2	1	1	3		1	1 - To a Very Little Extent	4 - To a Great Extent	1 - To a Very Little Extent	4 - To a Great Extent	5 - To a Very Great Extent	1 - To a Very Little Extent	2 - T o Little Extent	4 - To a Great Extent	5 - To a Very Great Extent	5 - To a Very Great Extent	4 - To a Great Extent	4 - To a Great Extent	4 - To a Great Extent	1 - To a Very Little Extent	3 - To Some Extent	3 - To Some Extent	4 - To a Great Extent	4 - To a Great Extent	1 - To a Very Little Extent	2 - T o Little Extent	1 - To a Very Little Extent	2 - T o Little Extent	1 - To a Very Little Extent	3 - To Some Extent	2 - T o Little Extent	1 - To a Very Little Extent	4 - To a Great Extent	2 - T o Little Extent	3 - To Some Extent	1 - To a Very Little Extent	3 - To Some Extent	1 - To a Very Little Extent	3 - Seldom	4 - Often	3 - Seldom	4 - Often	5 - Always	4 - Often	5 - Always	4 - Often	4 - Often
259	1	2	1	1	1	3		1	3 - To Some Extent	5 - To a Very Great Extent	4 - To a Great Extent	4 - To a Great Extent	4 - To a Great Extent	4 - To a Great Extent	4 - To a Great Extent	4 - To a Great Extent	3 - To Some Extent	4 - To a Great Extent	5 - To a Very Great Extent	4 - To a Great Extent	4 - To a Great Extent	4 - To a Great Extent	3 - To Some Extent	4 - To a Great Extent	4 - To a Great Extent	4 - To a Great Extent	5 - To a Very Great Extent	2 - T o Little Extent	1 - To a Very Little Extent	4 - To a Great Extent	3 - To Some Extent	2 - T o Little Extent	3 - To Some Extent	3 - To Some Extent	3 - To Some Extent	2 - T o Little Extent	5 - To a Very Great Extent	5 - To a Very Great Extent	4 - To a Great Extent	4 - To a Great Extent	3 - Seldom	5 - Always	3 - Seldom	2 - Sometimes	1 - Never	2 - Sometimes	4 - Often	3 - Seldom	2 - Sometimes
260	2	2	1	1	1	3		1	3 - To Some Extent	3 - To Some Extent	3 - To Some Extent	4 - To a Great Extent	4 - To a Great Extent	3 - To Some Extent	2 - T o Little Extent	4 - To a Great Extent	3 - To Some Extent	1 - To a Very Little Extent	2 - T o Little Extent	3 - To Some Extent	5 - To a Very Great Extent	4 - To a Great Extent	3 - To Some Extent	3 - To Some Extent	2 - T o Little Extent	2 - T o Little Extent	3 - To Some Extent	3 - To Some Extent	2 - T o Little Extent	4 - To a Great Extent	3 - To Some Extent	4 - To a Great Extent	2 - T o Little Extent	2 - T o Little Extent	3 - To Some Extent	4 - To a Great Extent	4 - To a Great Extent	3 - To Some Extent	3 - To Some Extent	3 - To Some Extent	3 - Seldom	3 - Seldom	3 - Seldom	2 - Sometimes	2 - Sometimes	5 - Always	4 - Often	4 - Often	3 - Seldom
261	2	1	2	2	2	6		2	3 - To Some Extent	1 - To a Very Little Extent	4 - To a Great Extent	2 - T o Little Extent	4 - To a Great Extent	3 - To Some Extent	4 - To a Great Extent	2 - T o Little Extent	3 - To Some Extent	3 - To Some Extent	3 - To Some Extent	3 - To Some Extent	2 - T o Little Extent	4 - To a Great Extent	3 - To Some Extent	4 - To a Great Extent	3 - To Some Extent	4 - To a Great Extent	5 - To a Very Great Extent	5 - To a Very Great Extent	5 - To a Very Great Extent	5 - To a Very Great Extent	5 - To a Very Great Extent	5 - To a Very Great Extent	5 - To a Very Great Extent	5 - To a Very Great Extent	5 - To a Very Great Extent	5 - To a Very Great Extent	2 - T o Little Extent	3 - To Some Extent	5 - To a Very Great Extent	5 - To a Very Great Extent	5 - Always	5 - Always	5 - Always	5 - Always	5 - Always	2 - Sometimes	5 - Always	5 - Always	5 - Always
262	1	2	2	1	2	6		1	3 - To Some Extent	4 - To a Great Extent	1 - To a Very Little Extent	2 - T o Little Extent	1 - To a Very Little Extent	2 - T o Little Extent	4 - To a Great Extent	5 - To a Very Great Extent	2 - T o Little Extent	4 - To a Great Extent	1 - To a Very Little Extent	1 - To a Very Little Extent	2 - T o Little Extent	2 - T o Little Extent	3 - To Some Extent	4 - To a Great Extent	4 - To a Great Extent	3 - To Some Extent	4 - To a Great Extent	5 - To a Very Great Extent	5 - To a Very Great Extent	3 - To Some Extent	3 - To Some Extent	4 - To a Great Extent	4 - To a Great Extent	4 - To a Great Extent	3 - To Some Extent	4 - To a Great Extent	5 - To a Very Great Extent	4 - To a Great Extent	5 - To a Very Great Extent	4 - To a Great Extent	2 - Sometimes	3 - Seldom	5 - Always	5 - Always	3 - Seldom	4 - Often	3 - Seldom	4 - Often	3 - Seldom
263	2	1	1	1	1	4		1	3 - To Some Extent	3 - To Some Extent	1 - To a Very Little Extent	3 - To Some Extent	4 - To a Great Extent	4 - To a Great Extent	4 - To a Great Extent	2 - T o Little Extent	4 - To a Great Extent	2 - T o Little Extent	2 - T o Little Extent	2 - T o Little Extent	3 - To Some Extent	3 - To Some Extent	3 - To Some Extent	2 - T o Little Extent	2 - T o Little Extent	2 - T o Little Extent	3 - To Some Extent	3 - To Some Extent	3 - To Some Extent	3 - To Some Extent	3 - To Some Extent	3 - To Some Extent	3 - To Some Extent	3 - To Some Extent	3 - To Some Extent	3 - To Some Extent	3 - To Some Extent	3 - To Some Extent	3 - To Some Extent	3 - To Some Extent	4 - Often	4 - Often	3 - Seldom	3 - Seldom	3 - Seldom	3 - Seldom	4 - Often	4 - Often	3 - Seldom
264	1	1	1	2	1	10		2	1 - To a Very Little Extent	2 - T o Little Extent	1 - To a Very Little Extent	3 - To Some Extent	2 - T o Little Extent	3 - To Some Extent	1 - To a Very Little Extent	1 - To a Very Little Extent	5 - To a Very Great Extent	2 - T o Little Extent	3 - To Some Extent	2 - T o Little Extent	2 - T o Little Extent	3 - To Some Extent	2 - T o Little Extent	2 - T o Little Extent	4 - To a Great Extent	3 - To Some Extent	1 - To a Very Little Extent	2 - T o Little Extent	1 - To a Very Little Extent	2 - T o Little Extent	2 - T o Little Extent	4 - To a Great Extent	2 - T o Little Extent	2 - T o Little Extent	2 - T o Little Extent	2 - T o Little Extent	3 - To Some Extent	3 - To Some Extent	3 - To Some Extent	3 - To Some Extent	4 - Often	4 - Often	3 - Seldom	2 - Sometimes	4 - Often	1 - Never	5 - Always	5 - Always	4 - Often
265	3	2	1	2	1	8		1	1 - To a Very Little Extent	1 - To a Very Little Extent	3 - To Some Extent	2 - T o Little Extent	1 - To a Very Little Extent	2 - T o Little Extent	4 - To a Great Extent	1 - To a Very Little Extent	5 - To a Very Great Extent	4 - To a Great Extent	4 - To a Great Extent	4 - To a Great Extent	4 - To a Great Extent	3 - To Some Extent	4 - To a Great Extent	2 - T o Little Extent	1 - To a Very Little Extent	4 - To a Great Extent	1 - To a Very Little Extent	1 - To a Very Little Extent	1 - To a Very Little Extent	1 - To a Very Little Extent	1 - To a Very Little Extent	1 - To a Very Little Extent	1 - To a Very Little Extent	1 - To a Very Little Extent	1 - To a Very Little Extent	1 - To a Very Little Extent	1 - To a Very Little Extent	1 - To a Very Little Extent	1 - To a Very Little Extent	1 - To a Very Little Extent	5 - Always	4 - Often	5 - Always	5 - Always	5 - Always	5 - Always	5 - Always	5 - Always	5 - Always
266	3	2	2	1	1	5		1	3 - To Some Extent	1 - To a Very Little Extent	2 - T o Little Extent	2 - T o Little Extent	1 - To a Very Little Extent	1 - To a Very Little Extent	2 - T o Little Extent	1 - To a Very Little Extent	3 - To Some Extent	2 - T o Little Extent	3 - To Some Extent	3 - To Some Extent	1 - To a Very Little Extent	3 - To Some Extent	5 - To a Very Great Extent	5 - To a Very Great Extent	5 - To a Very Great Extent	5 - To a Very Great Extent	1 - To a Very Little Extent	2 - T o Little Extent	1 - To a Very Little Extent	1 - To a Very Little Extent	1 - To a Very Little Extent	2 - T o Little Extent	1 - To a Very Little Extent	1 - To a Very Little Extent	1 - To a Very Little Extent	2 - T o Little Extent	1 - To a Very Little Extent	1 - To a Very Little Extent	1 - To a Very Little Extent	2 - T o Little Extent	5 - Always	5 - Always	5 - Always	4 - Often	5 - Always	3 - Seldom	5 - Always	5 - Always	4 - Often
267	2	2	1	1	1	6		1	3 - To Some Extent	5 - To a Very Great Extent	4 - To a Great Extent	4 - To a Great Extent	3 - To Some Extent	3 - To Some Extent	3 - To Some Extent	2 - T o Little Extent	3 - To Some Extent	3 - To Some Extent	4 - To a Great Extent	4 - To a Great Extent	1 - To a Very Little Extent	4 - To a Great Extent	4 - To a Great Extent	4 - To a Great Extent	4 - To a Great Extent	4 - To a Great Extent	4 - To a Great Extent	4 - To a Great Extent	4 - To a Great Extent	4 - To a Great Extent	4 - To a Great Extent	4 - To a Great Extent	5 - To a Very Great Extent	4 - To a Great Extent	5 - To a Very Great Extent	4 - To a Great Extent	4 - To a Great Extent	4 - To a Great Extent	4 - To a Great Extent	3 - To Some Extent	3 - Seldom	3 - Seldom	2 - Sometimes	2 - Sometimes	2 - Sometimes	3 - Seldom	3 - Seldom	3 - Seldom	5 - Always
268	1	1	1	1	1	4		1	5 - To a Very Great Extent	3 - To Some Extent	3 - To Some Extent	3 - To Some Extent	2 - T o Little Extent	1 - To a Very Little Extent	4 - To a Great Extent	3 - To Some Extent	3 - To Some Extent	3 - To Some Extent	1 - To a Very Little Extent	3 - To Some Extent	1 - To a Very Little Extent	4 - To a Great Extent	4 - To a Great Extent	4 - To a Great Extent	4 - To a Great Extent	4 - To a Great Extent	4 - To a Great Extent	4 - To a Great Extent	3 - To Some Extent	4 - To a Great Extent	5 - To a Very Great Extent	4 - To a Great Extent	4 - To a Great Extent	4 - To a Great Extent	5 - To a Very Great Extent	2 - T o Little Extent	1 - To a Very Little Extent	1 - To a Very Little Extent	3 - To Some Extent	2 - T o Little Extent	3 - Seldom	4 - Often	4 - Often	5 - Always	2 - Sometimes	1 - Never	3 - Seldom	4 - Often	3 - Seldom
269	3	2	2	1	1	9		1	2 - T o Little Extent	4 - To a Great Extent	1 - To a Very Little Extent	4 - To a Great Extent	5 - To a Very Great Extent	4 - To a Great Extent	4 - To a Great Extent	2 - T o Little Extent	2 - T o Little Extent	5 - To a Very Great Extent	4 - To a Great Extent	4 - To a Great Extent	4 - To a Great Extent	3 - To Some Extent	3 - To Some Extent	3 - To Some Extent	3 - To Some Extent	3 - To Some Extent	3 - To Some Extent	4 - To a Great Extent	5 - To a Very Great Extent	4 - To a Great Extent	4 - To a Great Extent	3 - To Some Extent	3 - To Some Extent	4 - To a Great Extent	1 - To a Very Little Extent	3 - To Some Extent	2 - T o Little Extent	1 - To a Very Little Extent	3 - To Some Extent	3 - To Some Extent	5 - Always	4 - Often	5 - Always	3 - Seldom	3 - Seldom	5 - Always	3 - Seldom	3 - Seldom	5 - Always
270	1	1	2	1	1	9		1	4 - To a Great Extent	5 - To a Very Great Extent	4 - To a Great Extent	4 - To a Great Extent	4 - To a Great Extent	3 - To Some Extent	2 - T o Little Extent	3 - To Some Extent	4 - To a Great Extent	4 - To a Great Extent	5 - To a Very Great Extent	4 - To a Great Extent	4 - To a Great Extent	4 - To a Great Extent	2 - T o Little Extent	2 - T o Little Extent	2 - T o Little Extent	3 - To Some Extent	2 - T o Little Extent	2 - T o Little Extent	1 - To a Very Little Extent	3 - To Some Extent	2 - T o Little Extent	3 - To Some Extent	4 - To a Great Extent	2 - T o Little Extent	2 - T o Little Extent	3 - To Some Extent	1 - To a Very Little Extent	1 - To a Very Little Extent	3 - To Some Extent	4 - To a Great Extent	2 - Sometimes	2 - Sometimes	3 - Seldom	5 - Always	4 - Often	4 - Often	3 - Seldom	4 - Often	2 - Sometimes
271	2	2	1	2	1	9		2	2 - T o Little Extent	3 - To Some Extent	3 - To Some Extent	4 - To a Great Extent	4 - To a Great Extent	3 - To Some Extent	1 - To a Very Little Extent	5 - To a Very Great Extent	5 - To a Very Great Extent	1 - To a Very Little Extent	2 - T o Little Extent	3 - To Some Extent	5 - To a Very Great Extent	1 - To a Very Little Extent	1 - To a Very Little Extent	1 - To a Very Little Extent	1 - To a Very Little Extent	1 - To a Very Little Extent	3 - To Some Extent	3 - To Some Extent	1 - To a Very Little Extent	5 - To a Very Great Extent	4 - To a Great Extent	4 - To a Great Extent	4 - To a Great Extent	2 - T o Little Extent	2 - T o Little Extent	4 - To a Great Extent	2 - T o Little Extent	4 - To a Great Extent	1 - To a Very Little Extent	3 - To Some Extent	3 - Seldom	3 - Seldom	4 - Often	2 - Sometimes	2 - Sometimes	3 - Seldom	4 - Often	3 - Seldom	2 - Sometimes
272	1	2	1	1	1	5		1	4 - To a Great Extent	1 - To a Very Little Extent	4 - To a Great Extent	2 - T o Little Extent	4 - To a Great Extent	2 - T o Little Extent	1 - To a Very Little Extent	4 - To a Great Extent	5 - To a Very Great Extent	3 - To Some Extent	3 - To Some Extent	3 - To Some Extent	2 - T o Little Extent	1 - To a Very Little Extent	3 - To Some Extent	1 - To a Very Little Extent	3 - To Some Extent	1 - To a Very Little Extent	4 - To a Great Extent	5 - To a Very Great Extent	5 - To a Very Great Extent	3 - To Some Extent	3 - To Some Extent	4 - To a Great Extent	4 - To a Great Extent	4 - To a Great Extent	3 - To Some Extent	4 - To a Great Extent	5 - To a Very Great Extent	4 - To a Great Extent	5 - To a Very Great Extent	4 - To a Great Extent	2 - Sometimes	3 - Seldom	5 - Always	5 - Always	3 - Seldom	4 - Often	3 - Seldom	4 - Often	3 - Seldom
273	1	1	1	2	2	5		2	3 - To Some Extent	4 - To a Great Extent	1 - To a Very Little Extent	2 - T o Little Extent	1 - To a Very Little Extent	4 - To a Great Extent	1 - To a Very Little Extent	4 - To a Great Extent	3 - To Some Extent	4 - To a Great Extent	1 - To a Very Little Extent	1 - To a Very Little Extent	2 - T o Little Extent	2 - T o Little Extent	3 - To Some Extent	1 - To a Very Little Extent	3 - To Some Extent	5 - To a Very Great Extent	3 - To Some Extent	3 - To Some Extent	3 - To Some Extent	3 - To Some Extent	3 - To Some Extent	3 - To Some Extent	3 - To Some Extent	3 - To Some Extent	3 - To Some Extent	3 - To Some Extent	3 - To Some Extent	3 - To Some Extent	3 - To Some Extent	3 - To Some Extent	4 - Often	4 - Often	3 - Seldom	3 - Seldom	3 - Seldom	3 - Seldom	4 - Often	4 - Often	3 - Seldom
274	2	2	1	1	1	5		1	3 - To Some Extent	3 - To Some Extent	1 - To a Very Little Extent	3 - To Some Extent	4 - To a Great Extent	5 - To a Very Great Extent	1 - To a Very Little Extent	4 - To a Great Extent	3 - To Some Extent	2 - T o Little Extent	2 - T o Little Extent	2 - T o Little Extent	3 - To Some Extent	4 - To a Great Extent	4 - To a Great Extent	3 - To Some Extent	3 - To Some Extent	5 - To a Very Great Extent	1 - To a Very Little Extent	2 - T o Little Extent	1 - To a Very Little Extent	2 - T o Little Extent	2 - T o Little Extent	4 - To a Great Extent	2 - T o Little Extent	2 - T o Little Extent	2 - T o Little Extent	2 - T o Little Extent	3 - To Some Extent	3 - To Some Extent	3 - To Some Extent	3 - To Some Extent	4 - Often	4 - Often	3 - Seldom	2 - Sometimes	4 - Often	1 - Never	5 - Always	5 - Always	4 - Often
275	2	1	1	2	1	10		2	2 - T o Little Extent	2 - T o Little Extent	1 - To a Very Little Extent	3 - To Some Extent	2 - T o Little Extent	3 - To Some Extent	4 - To a Great Extent	2 - T o Little Extent	3 - To Some Extent	2 - T o Little Extent	3 - To Some Extent	2 - T o Little Extent	2 - T o Little Extent	1 - To a Very Little Extent	4 - To a Great Extent	4 - To a Great Extent	4 - To a Great Extent	4 - To a Great Extent	1 - To a Very Little Extent	1 - To a Very Little Extent	1 - To a Very Little Extent	1 - To a Very Little Extent	1 - To a Very Little Extent	1 - To a Very Little Extent	1 - To a Very Little Extent	1 - To a Very Little Extent	1 - To a Very Little Extent	1 - To a Very Little Extent	1 - To a Very Little Extent	1 - To a Very Little Extent	1 - To a Very Little Extent	1 - To a Very Little Extent	5 - Always	4 - Often	5 - Always	5 - Always	5 - Always	5 - Always	5 - Always	5 - Always	5 - Always
276	1	2	1	2	2	10		1	4 - To a Great Extent	1 - To a Very Little Extent	3 - To Some Extent	2 - T o Little Extent	1 - To a Very Little Extent	3 - To Some Extent	2 - T o Little Extent	3 - To Some Extent	2 - T o Little Extent	4 - To a Great Extent	4 - To a Great Extent	4 - To a Great Extent	4 - To a Great Extent	3 - To Some Extent	2 - T o Little Extent	1 - To a Very Little Extent	3 - To Some Extent	2 - T o Little Extent	1 - To a Very Little Extent	2 - T o Little Extent	1 - To a Very Little Extent	1 - To a Very Little Extent	1 - To a Very Little Extent	2 - T o Little Extent	1 - To a Very Little Extent	1 - To a Very Little Extent	1 - To a Very Little Extent	2 - T o Little Extent	1 - To a Very Little Extent	1 - To a Very Little Extent	1 - To a Very Little Extent	2 - T o Little Extent	5 - Always	5 - Always	5 - Always	4 - Often	5 - Always	3 - Seldom	5 - Always	5 - Always	4 - Often
277	1	2	1	1	1	11		1	4 - To a Great Extent	5 - To a Very Great Extent	5 - To a Very Great Extent	4 - To a Great Extent	5 - To a Very Great Extent	2 - T o Little Extent	4 - To a Great Extent	2 - T o Little Extent	4 - To a Great Extent	4 - To a Great Extent	5 - To a Very Great Extent	4 - To a Great Extent	4 - To a Great Extent	1 - To a Very Little Extent	3 - To Some Extent	3 - To Some Extent	4 - To a Great Extent	4 - To a Great Extent	4 - To a Great Extent	4 - To a Great Extent	4 - To a Great Extent	4 - To a Great Extent	4 - To a Great Extent	4 - To a Great Extent	5 - To a Very Great Extent	4 - To a Great Extent	5 - To a Very Great Extent	4 - To a Great Extent	4 - To a Great Extent	4 - To a Great Extent	4 - To a Great Extent	3 - To Some Extent	3 - Seldom	3 - Seldom	2 - Sometimes	2 - Sometimes	2 - Sometimes	3 - Seldom	3 - Seldom	3 - Seldom	5 - Always
278	2	2	1	1	1	10		1	3 - To Some Extent	3 - To Some Extent	3 - To Some Extent	4 - To a Great Extent	3 - To Some Extent	4 - To a Great Extent	2 - T o Little Extent	4 - To a Great Extent	5 - To a Very Great Extent	2 - T o Little Extent	2 - T o Little Extent	3 - To Some Extent	4 - To a Great Extent	4 - To a Great Extent	3 - To Some Extent	4 - To a Great Extent	4 - To a Great Extent	4 - To a Great Extent	4 - To a Great Extent	4 - To a Great Extent	3 - To Some Extent	4 - To a Great Extent	5 - To a Very Great Extent	4 - To a Great Extent	4 - To a Great Extent	4 - To a Great Extent	5 - To a Very Great Extent	2 - T o Little Extent	1 - To a Very Little Extent	1 - To a Very Little Extent	3 - To Some Extent	2 - T o Little Extent	3 - Seldom	4 - Often	4 - Often	5 - Always	2 - Sometimes	1 - Never	3 - Seldom	4 - Often	3 - Seldom
279	2	2	1	1	1	10		1	4 - To a Great Extent	2 - T o Little Extent	2 - T o Little Extent	3 - To Some Extent	2 - T o Little Extent	2 - T o Little Extent	4 - To a Great Extent	4 - To a Great Extent	2 - T o Little Extent	2 - T o Little Extent	2 - T o Little Extent	2 - T o Little Extent	1 - To a Very Little Extent	4 - To a Great Extent	3 - To Some Extent	3 - To Some Extent	2 - T o Little Extent	2 - T o Little Extent	3 - To Some Extent	4 - To a Great Extent	5 - To a Very Great Extent	4 - To a Great Extent	4 - To a Great Extent	3 - To Some Extent	3 - To Some Extent	4 - To a Great Extent	1 - To a Very Little Extent	3 - To Some Extent	2 - T o Little Extent	1 - To a Very Little Extent	3 - To Some Extent	3 - To Some Extent	5 - Always	4 - Often	5 - Always	3 - Seldom	3 - Seldom	5 - Always	3 - Seldom	3 - Seldom	5 - Always
280	1	1	2	1	2	10		1	4 - To a Great Extent	1 - To a Very Little Extent	1 - To a Very Little Extent	3 - To Some Extent	1 - To a Very Little Extent	4 - To a Great Extent	2 - T o Little Extent	5 - To a Very Great Extent	1 - To a Very Little Extent	1 - To a Very Little Extent	1 - To a Very Little Extent	1 - To a Very Little Extent	1 - To a Very Little Extent	4 - To a Great Extent	3 - To Some Extent	4 - To a Great Extent	3 - To Some Extent	4 - To a Great Extent	2 - T o Little Extent	2 - T o Little Extent	1 - To a Very Little Extent	3 - To Some Extent	2 - T o Little Extent	3 - To Some Extent	4 - To a Great Extent	2 - T o Little Extent	2 - T o Little Extent	3 - To Some Extent	1 - To a Very Little Extent	1 - To a Very Little Extent	3 - To Some Extent	4 - To a Great Extent	2 - Sometimes	2 - Sometimes	3 - Seldom	5 - Always	4 - Often	4 - Often	3 - Seldom	4 - Often	2 - Sometimes
281	1	2	2	2	2	8		3	3 - To Some Extent	2 - T o Little Extent	3 - To Some Extent	1 - To a Very Little Extent	2 - T o Little Extent	4 - To a Great Extent	1 - To a Very Little Extent	2 - T o Little Extent	1 - To a Very Little Extent	1 - To a Very Little Extent	1 - To a Very Little Extent	3 - To Some Extent	1 - To a Very Little Extent	2 - T o Little Extent	3 - To Some Extent	4 - To a Great Extent	4 - To a Great Extent	3 - To Some Extent	3 - To Some Extent	3 - To Some Extent	1 - To a Very Little Extent	5 - To a Very Great Extent	4 - To a Great Extent	4 - To a Great Extent	4 - To a Great Extent	2 - T o Little Extent	2 - T o Little Extent	4 - To a Great Extent	2 - T o Little Extent	4 - To a Great Extent	1 - To a Very Little Extent	3 - To Some Extent	3 - Seldom	3 - Seldom	4 - Often	2 - Sometimes	2 - Sometimes	3 - Seldom	4 - Often	3 - Seldom	2 - Sometimes
282	2	2	2	1	1	8		1	3 - To Some Extent	2 - T o Little Extent	2 - T o Little Extent	3 - To Some Extent	2 - T o Little Extent	3 - To Some Extent	1 - To a Very Little Extent	1 - To a Very Little Extent	1 - To a Very Little Extent	2 - T o Little Extent	1 - To a Very Little Extent	1 - To a Very Little Extent	2 - T o Little Extent	3 - To Some Extent	3 - To Some Extent	2 - T o Little Extent	2 - T o Little Extent	2 - T o Little Extent	5 - To a Very Great Extent	5 - To a Very Great Extent	5 - To a Very Great Extent	5 - To a Very Great Extent	4 - To a Great Extent	5 - To a Very Great Extent	5 - To a Very Great Extent	5 - To a Very Great Extent	5 - To a Very Great Extent	5 - To a Very Great Extent	3 - To Some Extent	5 - To a Very Great Extent	5 - To a Very Great Extent	5 - To a Very Great Extent	2 - Sometimes	2 - Sometimes	3 - Seldom	1 - Never	1 - Never	2 - Sometimes	2 - Sometimes	4 - Often	2 - Sometimes
283	1	2	1	1	1	6		2	3 - To Some Extent	3 - To Some Extent	1 - To a Very Little Extent	1 - To a Very Little Extent	3 - To Some Extent	2 - T o Little Extent	1 - To a Very Little Extent	1 - To a Very Little Extent	2 - T o Little Extent	3 - To Some Extent	3 - To Some Extent	4 - To a Great Extent	5 - To a Very Great Extent	3 - To Some Extent	2 - T o Little Extent	2 - T o Little Extent	4 - To a Great Extent	3 - To Some Extent	2 - T o Little Extent	5 - To a Very Great Extent	3 - To Some Extent	3 - To Some Extent	1 - To a Very Little Extent	3 - To Some Extent	5 - To a Very Great Extent	4 - To a Great Extent	3 - To Some Extent	5 - To a Very Great Extent	5 - To a Very Great Extent	3 - To Some Extent	4 - To a Great Extent	4 - To a Great Extent	3 - Seldom	4 - Often	4 - Often	3 - Seldom	1 - Never	3 - Seldom	2 - Sometimes	3 - Seldom	3 - Seldom
284	1	1	1	1	1	5		1	1 - To a Very Little Extent	1 - To a Very Little Extent	2 - T o Little Extent	3 - To Some Extent	1 - To a Very Little Extent	1 - To a Very Little Extent	1 - To a Very Little Extent	1 - To a Very Little Extent	4 - To a Great Extent	2 - T o Little Extent	3 - To Some Extent	3 - To Some Extent	1 - To a Very Little Extent	3 - To Some Extent	4 - To a Great Extent	2 - T o Little Extent	1 - To a Very Little Extent	4 - To a Great Extent	5 - To a Very Great Extent	4 - To a Great Extent	4 - To a Great Extent	3 - To Some Extent	2 - T o Little Extent	3 - To Some Extent	5 - To a Very Great Extent	2 - T o Little Extent	1 - To a Very Little Extent	2 - T o Little Extent	3 - To Some Extent	2 - T o Little Extent	3 - To Some Extent	2 - T o Little Extent	4 - Often	2 - Sometimes	2 - Sometimes	3 - Seldom	1 - Never	3 - Seldom	5 - Always	4 - Often	5 - Always
285	2	2	1	2	2	4		2	1 - To a Very Little Extent	5 - To a Very Great Extent	4 - To a Great Extent	2 - T o Little Extent	3 - To Some Extent	3 - To Some Extent	4 - To a Great Extent	2 - T o Little Extent	4 - To a Great Extent	3 - To Some Extent	4 - To a Great Extent	4 - To a Great Extent	1 - To a Very Little Extent	3 - To Some Extent	5 - To a Very Great Extent	5 - To a Very Great Extent	5 - To a Very Great Extent	5 - To a Very Great Extent	2 - T o Little Extent	4 - To a Great Extent	4 - To a Great Extent	3 - To Some Extent	3 - To Some Extent	3 - To Some Extent	4 - To a Great Extent	2 - T o Little Extent	2 - T o Little Extent	4 - To a Great Extent	3 - To Some Extent	1 - To a Very Little Extent	3 - To Some Extent	3 - To Some Extent	5 - Always	2 - Sometimes	3 - Seldom	3 - Seldom	4 - Often	4 - Often	3 - Seldom	2 - Sometimes	3 - Seldom
286	2	2	2	1	2	3		2	3 - To Some Extent	3 - To Some Extent	3 - To Some Extent	4 - To a Great Extent	2 - T o Little Extent	1 - To a Very Little Extent	2 - T o Little Extent	3 - To Some Extent	4 - To a Great Extent	3 - To Some Extent	1 - To a Very Little Extent	3 - To Some Extent	1 - To a Very Little Extent	4 - To a Great Extent	4 - To a Great Extent	4 - To a Great Extent	4 - To a Great Extent	4 - To a Great Extent	1 - To a Very Little Extent	2 - T o Little Extent	1 - To a Very Little Extent	2 - T o Little Extent	1 - To a Very Little Extent	3 - To Some Extent	2 - T o Little Extent	1 - To a Very Little Extent	4 - To a Great Extent	2 - T o Little Extent	3 - To Some Extent	1 - To a Very Little Extent	3 - To Some Extent	1 - To a Very Little Extent	3 - Seldom	4 - Often	3 - Seldom	4 - Often	5 - Always	4 - Often	5 - Always	4 - Often	4 - Often
287	1	2	1	2	1	3		1	3 - To Some Extent	5 - To a Very Great Extent	1 - To a Very Little Extent	3 - To Some Extent	5 - To a Very Great Extent	4 - To a Great Extent	4 - To a Great Extent	2 - T o Little Extent	4 - To a Great Extent	4 - To a Great Extent	5 - To a Very Great Extent	4 - To a Great Extent	4 - To a Great Extent	4 - To a Great Extent	4 - To a Great Extent	4 - To a Great Extent	4 - To a Great Extent	4 - To a Great Extent	5 - To a Very Great Extent	2 - T o Little Extent	1 - To a Very Little Extent	4 - To a Great Extent	3 - To Some Extent	2 - T o Little Extent	3 - To Some Extent	3 - To Some Extent	3 - To Some Extent	2 - T o Little Extent	5 - To a Very Great Extent	5 - To a Very Great Extent	4 - To a Great Extent	4 - To a Great Extent	3 - Seldom	5 - Always	3 - Seldom	2 - Sometimes	1 - Never	2 - Sometimes	4 - Often	3 - Seldom	2 - Sometimes
288	2	1	1	1	1	3		1	3 - To Some Extent	5 - To a Very Great Extent	4 - To a Great Extent	4 - To a Great Extent	3 - To Some Extent	3 - To Some Extent	2 - T o Little Extent	3 - To Some Extent	4 - To a Great Extent	2 - T o Little Extent	2 - T o Little Extent	3 - To Some Extent	4 - To a Great Extent	3 - To Some Extent	3 - To Some Extent	3 - To Some Extent	3 - To Some Extent	3 - To Some Extent	3 - To Some Extent	3 - To Some Extent	2 - T o Little Extent	4 - To a Great Extent	3 - To Some Extent	4 - To a Great Extent	2 - T o Little Extent	2 - T o Little Extent	3 - To Some Extent	4 - To a Great Extent	4 - To a Great Extent	3 - To Some Extent	3 - To Some Extent	3 - To Some Extent	3 - Seldom	3 - Seldom	3 - Seldom	2 - Sometimes	2 - Sometimes	5 - Always	4 - Often	4 - Often	3 - Seldom
289	1	2	2	1	2	3		2	3 - To Some Extent	3 - To Some Extent	3 - To Some Extent	4 - To a Great Extent	2 - T o Little Extent	3 - To Some Extent	4 - To a Great Extent	5 - To a Very Great Extent	4 - To a Great Extent	2 - T o Little Extent	2 - T o Little Extent	2 - T o Little Extent	1 - To a Very Little Extent	4 - To a Great Extent	2 - T o Little Extent	2 - T o Little Extent	2 - T o Little Extent	3 - To Some Extent	5 - To a Very Great Extent	5 - To a Very Great Extent	5 - To a Very Great Extent	5 - To a Very Great Extent	5 - To a Very Great Extent	5 - To a Very Great Extent	5 - To a Very Great Extent	5 - To a Very Great Extent	5 - To a Very Great Extent	5 - To a Very Great Extent	2 - T o Little Extent	3 - To Some Extent	5 - To a Very Great Extent	5 - To a Very Great Extent	5 - Always	5 - Always	5 - Always	5 - Always	5 - Always	2 - Sometimes	5 - Always	5 - Always	5 - Always
290	3	2	2	1	1	4		1	3 - To Some Extent	2 - T o Little Extent	4 - To a Great Extent	4 - To a Great Extent	1 - To a Very Little Extent	2 - T o Little Extent	4 - To a Great Extent	4 - To a Great Extent	5 - To a Very Great Extent	1 - To a Very Little Extent	1 - To a Very Little Extent	1 - To a Very Little Extent	1 - To a Very Little Extent	1 - To a Very Little Extent	1 - To a Very Little Extent	1 - To a Very Little Extent	1 - To a Very Little Extent	1 - To a Very Little Extent	4 - To a Great Extent	5 - To a Very Great Extent	5 - To a Very Great Extent	3 - To Some Extent	3 - To Some Extent	4 - To a Great Extent	4 - To a Great Extent	4 - To a Great Extent	3 - To Some Extent	4 - To a Great Extent	5 - To a Very Great Extent	4 - To a Great Extent	5 - To a Very Great Extent	4 - To a Great Extent	2 - Sometimes	3 - Seldom	5 - Always	5 - Always	3 - Seldom	4 - Often	3 - Seldom	4 - Often	3 - Seldom
291	1	2	1	1	1	6		1	1 - To a Very Little Extent	1 - To a Very Little Extent	1 - To a Very Little Extent	2 - T o Little Extent	2 - T o Little Extent	4 - To a Great Extent	4 - To a Great Extent	4 - To a Great Extent	5 - To a Very Great Extent	1 - To a Very Little Extent	1 - To a Very Little Extent	3 - To Some Extent	1 - To a Very Little Extent	1 - To a Very Little Extent	3 - To Some Extent	1 - To a Very Little Extent	3 - To Some Extent	1 - To a Very Little Extent	3 - To Some Extent	3 - To Some Extent	3 - To Some Extent	3 - To Some Extent	3 - To Some Extent	3 - To Some Extent	3 - To Some Extent	3 - To Some Extent	3 - To Some Extent	3 - To Some Extent	3 - To Some Extent	3 - To Some Extent	3 - To Some Extent	3 - To Some Extent	4 - Often	4 - Often	3 - Seldom	3 - Seldom	3 - Seldom	3 - Seldom	4 - Often	4 - Often	3 - Seldom
292	2	1	1	1	2	7		2	1 - To a Very Little Extent	2 - T o Little Extent	1 - To a Very Little Extent	2 - T o Little Extent	2 - T o Little Extent	5 - To a Very Great Extent	1 - To a Very Little Extent	4 - To a Great Extent	3 - To Some Extent	2 - T o Little Extent	1 - To a Very Little Extent	1 - To a Very Little Extent	2 - T o Little Extent	2 - T o Little Extent	3 - To Some Extent	1 - To a Very Little Extent	3 - To Some Extent	5 - To a Very Great Extent	1 - To a Very Little Extent	2 - T o Little Extent	1 - To a Very Little Extent	2 - T o Little Extent	2 - T o Little Extent	4 - To a Great Extent	2 - T o Little Extent	2 - T o Little Extent	2 - T o Little Extent	2 - T o Little Extent	3 - To Some Extent	3 - To Some Extent	3 - To Some Extent	3 - To Some Extent	4 - Often	4 - Often	3 - Seldom	2 - Sometimes	4 - Often	1 - Never	5 - Always	5 - Always	4 - Often
293	1	2	2	2	2	4		1	3 - To Some Extent	2 - T o Little Extent	1 - To a Very Little Extent	3 - To Some Extent	3 - To Some Extent	3 - To Some Extent	4 - To a Great Extent	2 - T o Little Extent	3 - To Some Extent	3 - To Some Extent	3 - To Some Extent	4 - To a Great Extent	5 - To a Very Great Extent	4 - To a Great Extent	4 - To a Great Extent	3 - To Some Extent	3 - To Some Extent	5 - To a Very Great Extent	1 - To a Very Little Extent	1 - To a Very Little Extent	1 - To a Very Little Extent	1 - To a Very Little Extent	1 - To a Very Little Extent	1 - To a Very Little Extent	1 - To a Very Little Extent	1 - To a Very Little Extent	1 - To a Very Little Extent	1 - To a Very Little Extent	1 - To a Very Little Extent	1 - To a Very Little Extent	1 - To a Very Little Extent	1 - To a Very Little Extent	5 - Always	4 - Often	5 - Always	5 - Always	5 - Always	5 - Always	5 - Always	5 - Always	5 - Always
294	2	2	1	1	1	2		1	3 - To Some Extent	3 - To Some Extent	3 - To Some Extent	3 - To Some Extent	1 - To a Very Little Extent	3 - To Some Extent	2 - T o Little Extent	5 - To a Very Great Extent	3 - To Some Extent	2 - T o Little Extent	3 - To Some Extent	3 - To Some Extent	1 - To a Very Little Extent	1 - To a Very Little Extent	4 - To a Great Extent	4 - To a Great Extent	4 - To a Great Extent	4 - To a Great Extent	1 - To a Very Little Extent	2 - T o Little Extent	1 - To a Very Little Extent	1 - To a Very Little Extent	1 - To a Very Little Extent	2 - T o Little Extent	1 - To a Very Little Extent	1 - To a Very Little Extent	1 - To a Very Little Extent	2 - T o Little Extent	1 - To a Very Little Extent	1 - To a Very Little Extent	1 - To a Very Little Extent	2 - T o Little Extent	5 - Always	5 - Always	5 - Always	4 - Often	5 - Always	3 - Seldom	5 - Always	5 - Always	4 - Often
295	1	1	2	1	1	3		1	5 - To a Very Great Extent	1 - To a Very Little Extent	5 - To a Very Great Extent	2 - T o Little Extent	3 - To Some Extent	2 - T o Little Extent	3 - To Some Extent	2 - T o Little Extent	2 - T o Little Extent	3 - To Some Extent	4 - To a Great Extent	4 - To a Great Extent	1 - To a Very Little Extent	3 - To Some Extent	2 - T o Little Extent	1 - To a Very Little Extent	3 - To Some Extent	2 - T o Little Extent	4 - To a Great Extent	4 - To a Great Extent	4 - To a Great Extent	4 - To a Great Extent	4 - To a Great Extent	4 - To a Great Extent	5 - To a Very Great Extent	4 - To a Great Extent	5 - To a Very Great Extent	4 - To a Great Extent	4 - To a Great Extent	4 - To a Great Extent	4 - To a Great Extent	3 - To Some Extent	3 - Seldom	3 - Seldom	2 - Sometimes	2 - Sometimes	2 - Sometimes	3 - Seldom	3 - Seldom	3 - Seldom	5 - Always
296	2	2	1	1	1	3		1	2 - T o Little Extent	5 - To a Very Great Extent	3 - To Some Extent	4 - To a Great Extent	2 - T o Little Extent	4 - To a Great Extent	4 - To a Great Extent	1 - To a Very Little Extent	4 - To a Great Extent	3 - To Some Extent	1 - To a Very Little Extent	3 - To Some Extent	1 - To a Very Little Extent	1 - To a Very Little Extent	3 - To Some Extent	3 - To Some Extent	4 - To a Great Extent	4 - To a Great Extent	4 - To a Great Extent	4 - To a Great Extent	3 - To Some Extent	4 - To a Great Extent	5 - To a Very Great Extent	4 - To a Great Extent	4 - To a Great Extent	4 - To a Great Extent	5 - To a Very Great Extent	2 - T o Little Extent	1 - To a Very Little Extent	1 - To a Very Little Extent	3 - To Some Extent	2 - T o Little Extent	3 - Seldom	4 - Often	4 - Often	5 - Always	2 - Sometimes	1 - Never	3 - Seldom	4 - Often	3 - Seldom
297	2	2	1	1	1	2		1	4 - To a Great Extent	3 - To Some Extent	2 - T o Little Extent	3 - To Some Extent	5 - To a Very Great Extent	2 - T o Little Extent	4 - To a Great Extent	1 - To a Very Little Extent	5 - To a Very Great Extent	5 - To a Very Great Extent	4 - To a Great Extent	4 - To a Great Extent	4 - To a Great Extent	4 - To a Great Extent	3 - To Some Extent	4 - To a Great Extent	4 - To a Great Extent	4 - To a Great Extent	3 - To Some Extent	4 - To a Great Extent	5 - To a Very Great Extent	4 - To a Great Extent	4 - To a Great Extent	3 - To Some Extent	3 - To Some Extent	4 - To a Great Extent	1 - To a Very Little Extent	3 - To Some Extent	2 - T o Little Extent	1 - To a Very Little Extent	3 - To Some Extent	3 - To Some Extent	5 - Always	4 - Often	5 - Always	3 - Seldom	3 - Seldom	5 - Always	3 - Seldom	3 - Seldom	5 - Always
298	2	1	1	1	1	3		1	2 - T o Little Extent	4 - To a Great Extent	1 - To a Very Little Extent	3 - To Some Extent	3 - To Some Extent	4 - To a Great Extent	2 - T o Little Extent	1 - To a Very Little Extent	2 - T o Little Extent	4 - To a Great Extent	5 - To a Very Great Extent	4 - To a Great Extent	4 - To a Great Extent	4 - To a Great Extent	3 - To Some Extent	3 - To Some Extent	2 - T o Little Extent	2 - T o Little Extent	2 - T o Little Extent	2 - T o Little Extent	1 - To a Very Little Extent	3 - To Some Extent	2 - T o Little Extent	3 - To Some Extent	4 - To a Great Extent	2 - T o Little Extent	2 - T o Little Extent	3 - To Some Extent	1 - To a Very Little Extent	1 - To a Very Little Extent	3 - To Some Extent	4 - To a Great Extent	2 - Sometimes	2 - Sometimes	3 - Seldom	5 - Always	4 - Often	4 - Often	3 - Seldom	4 - Often	2 - Sometimes
299	2	3	1	1	1	2		1	4 - To a Great Extent	5 - To a Very Great Extent	3 - To Some Extent	1 - To a Very Little Extent	2 - T o Little Extent	3 - To Some Extent	1 - To a Very Little Extent	2 - T o Little Extent	1 - To a Very Little Extent	2 - T o Little Extent	2 - T o Little Extent	3 - To Some Extent	4 - To a Great Extent	4 - To a Great Extent	3 - To Some Extent	4 - To a Great Extent	3 - To Some Extent	4 - To a Great Extent	3 - To Some Extent	3 - To Some Extent	1 - To a Very Little Extent	5 - To a Very Great Extent	4 - To a Great Extent	4 - To a Great Extent	4 - To a Great Extent	2 - T o Little Extent	2 - T o Little Extent	4 - To a Great Extent	2 - T o Little Extent	4 - To a Great Extent	1 - To a Very Little Extent	3 - To Some Extent	3 - Seldom	3 - Seldom	4 - Often	2 - Sometimes	2 - Sometimes	3 - Seldom	4 - Often	3 - Seldom	2 - Sometimes
300	1	2	1	1	1	2		1	3 - To Some Extent	3 - To Some Extent	2 - T o Little Extent	3 - To Some Extent	1 - To a Very Little Extent	3 - To Some Extent	1 - To a Very Little Extent	3 - To Some Extent	1 - To a Very Little Extent	2 - T o Little Extent	2 - T o Little Extent	2 - T o Little Extent	1 - To a Very Little Extent	2 - T o Little Extent	3 - To Some Extent	4 - To a Great Extent	4 - To a Great Extent	3 - To Some Extent	5 - To a Very Great Extent	5 - To a Very Great Extent	5 - To a Very Great Extent	5 - To a Very Great Extent	4 - To a Great Extent	5 - To a Very Great Extent	5 - To a Very Great Extent	5 - To a Very Great Extent	5 - To a Very Great Extent	5 - To a Very Great Extent	3 - To Some Extent	5 - To a Very Great Extent	5 - To a Very Great Extent	5 - To a Very Great Extent	2 - Sometimes	2 - Sometimes	3 - Seldom	1 - Never	1 - Never	2 - Sometimes	2 - Sometimes	4 - Often	2 - Sometimes
301	2	2	1	1	1	2		1	3 - To Some Extent	1 - To a Very Little Extent	1 - To a Very Little Extent	1 - To a Very Little Extent	2 - T o Little Extent	2 - T o Little Extent	1 - To a Very Little Extent	2 - T o Little Extent	1 - To a Very Little Extent	1 - To a Very Little Extent	1 - To a Very Little Extent	1 - To a Very Little Extent	1 - To a Very Little Extent	3 - To Some Extent	3 - To Some Extent	2 - T o Little Extent	2 - T o Little Extent	2 - T o Little Extent	2 - T o Little Extent	5 - To a Very Great Extent	3 - To Some Extent	3 - To Some Extent	1 - To a Very Little Extent	3 - To Some Extent	5 - To a Very Great Extent	4 - To a Great Extent	3 - To Some Extent	5 - To a Very Great Extent	5 - To a Very Great Extent	3 - To Some Extent	4 - To a Great Extent	4 - To a Great Extent	3 - Seldom	4 - Often	4 - Often	3 - Seldom	1 - Never	3 - Seldom	2 - Sometimes	3 - Seldom	3 - Seldom
302	2	2	2	1	1	2		1	2 - T o Little Extent	4 - To a Great Extent	2 - T o Little Extent	3 - To Some Extent	2 - T o Little Extent	4 - To a Great Extent	1 - To a Very Little Extent	3 - To Some Extent	2 - T o Little Extent	1 - To a Very Little Extent	1 - To a Very Little Extent	3 - To Some Extent	1 - To a Very Little Extent	3 - To Some Extent	2 - T o Little Extent	2 - T o Little Extent	4 - To a Great Extent	3 - To Some Extent	5 - To a Very Great Extent	4 - To a Great Extent	4 - To a Great Extent	3 - To Some Extent	2 - T o Little Extent	3 - To Some Extent	5 - To a Very Great Extent	2 - T o Little Extent	1 - To a Very Little Extent	2 - T o Little Extent	3 - To Some Extent	2 - T o Little Extent	3 - To Some Extent	2 - T o Little Extent	4 - Often	2 - Sometimes	2 - Sometimes	3 - Seldom	1 - Never	3 - Seldom	5 - Always	4 - Often	5 - Always
303	1	2	2	1	1	1		1	4 - To a Great Extent	3 - To Some Extent	4 - To a Great Extent	2 - T o Little Extent	3 - To Some Extent	5 - To a Very Great Extent	4 - To a Great Extent	5 - To a Very Great Extent	4 - To a Great Extent	2 - T o Little Extent	1 - To a Very Little Extent	1 - To a Very Little Extent	2 - T o Little Extent	3 - To Some Extent	4 - To a Great Extent	2 - T o Little Extent	1 - To a Very Little Extent	4 - To a Great Extent	2 - T o Little Extent	4 - To a Great Extent	4 - To a Great Extent	3 - To Some Extent	3 - To Some Extent	3 - To Some Extent	4 - To a Great Extent	2 - T o Little Extent	2 - T o Little Extent	4 - To a Great Extent	3 - To Some Extent	1 - To a Very Little Extent	3 - To Some Extent	3 - To Some Extent	5 - Always	2 - Sometimes	3 - Seldom	3 - Seldom	4 - Often	4 - Often	3 - Seldom	2 - Sometimes	3 - Seldom
304	1	1	1	1	1	1		1	4 - To a Great Extent	3 - To Some Extent	3 - To Some Extent	4 - To a Great Extent	1 - To a Very Little Extent	3 - To Some Extent	2 - T o Little Extent	4 - To a Great Extent	4 - To a Great Extent	3 - To Some Extent	3 - To Some Extent	4 - To a Great Extent	5 - To a Very Great Extent	3 - To Some Extent	5 - To a Very Great Extent	5 - To a Very Great Extent	5 - To a Very Great Extent	5 - To a Very Great Extent	1 - To a Very Little Extent	2 - T o Little Extent	1 - To a Very Little Extent	2 - T o Little Extent	1 - To a Very Little Extent	3 - To Some Extent	2 - T o Little Extent	1 - To a Very Little Extent	4 - To a Great Extent	2 - T o Little Extent	3 - To Some Extent	1 - To a Very Little Extent	3 - To Some Extent	1 - To a Very Little Extent	3 - Seldom	4 - Often	3 - Seldom	4 - Often	5 - Always	4 - Often	5 - Always	4 - Often	4 - Often
305	2	2	2	2	2	3		2	3 - To Some Extent	1 - To a Very Little Extent	1 - To a Very Little Extent	3 - To Some Extent	3 - To Some Extent	3 - To Some Extent	4 - To a Great Extent	4 - To a Great Extent	4 - To a Great Extent	2 - T o Little Extent	3 - To Some Extent	3 - To Some Extent	1 - To a Very Little Extent	4 - To a Great Extent	4 - To a Great Extent	4 - To a Great Extent	4 - To a Great Extent	4 - To a Great Extent	5 - To a Very Great Extent	2 - T o Little Extent	1 - To a Very Little Extent	4 - To a Great Extent	3 - To Some Extent	2 - T o Little Extent	3 - To Some Extent	3 - To Some Extent	3 - To Some Extent	2 - T o Little Extent	5 - To a Very Great Extent	5 - To a Very Great Extent	4 - To a Great Extent	4 - To a Great Extent	3 - Seldom	5 - Always	3 - Seldom	2 - Sometimes	1 - Never	2 - Sometimes	4 - Often	3 - Seldom	2 - Sometimes
306	2	2	2	1	1	2		1	4 - To a Great Extent	4 - To a Great Extent	4 - To a Great Extent	4 - To a Great Extent	2 - T o Little Extent	2 - T o Little Extent	4 - To a Great Extent	4 - To a Great Extent	4 - To a Great Extent	3 - To Some Extent	4 - To a Great Extent	4 - To a Great Extent	1 - To a Very Little Extent	4 - To a Great Extent	4 - To a Great Extent	4 - To a Great Extent	4 - To a Great Extent	4 - To a Great Extent	3 - To Some Extent	3 - To Some Extent	2 - T o Little Extent	4 - To a Great Extent	3 - To Some Extent	4 - To a Great Extent	2 - T o Little Extent	2 - T o Little Extent	3 - To Some Extent	4 - To a Great Extent	4 - To a Great Extent	3 - To Some Extent	3 - To Some Extent	3 - To Some Extent	3 - Seldom	3 - Seldom	3 - Seldom	2 - Sometimes	2 - Sometimes	5 - Always	4 - Often	4 - Often	3 - Seldom
307	1	1	1	1	1	1		1	4 - To a Great Extent	3 - To Some Extent	3 - To Some Extent	4 - To a Great Extent	5 - To a Very Great Extent	4 - To a Great Extent	4 - To a Great Extent	2 - T o Little Extent	4 - To a Great Extent	3 - To Some Extent	1 - To a Very Little Extent	3 - To Some Extent	1 - To a Very Little Extent	3 - To Some Extent	3 - To Some Extent	3 - To Some Extent	3 - To Some Extent	3 - To Some Extent	5 - To a Very Great Extent	5 - To a Very Great Extent	5 - To a Very Great Extent	5 - To a Very Great Extent	5 - To a Very Great Extent	5 - To a Very Great Extent	5 - To a Very Great Extent	5 - To a Very Great Extent	5 - To a Very Great Extent	5 - To a Very Great Extent	2 - T o Little Extent	3 - To Some Extent	5 - To a Very Great Extent	5 - To a Very Great Extent	5 - Always	5 - Always	5 - Always	5 - Always	5 - Always	2 - Sometimes	5 - Always	5 - Always	5 - Always
308	1	2	2	1	1	3		1	3 - To Some Extent	2 - T o Little Extent	4 - To a Great Extent	4 - To a Great Extent	4 - To a Great Extent	2 - T o Little Extent	4 - To a Great Extent	3 - To Some Extent	4 - To a Great Extent	5 - To a Very Great Extent	4 - To a Great Extent	4 - To a Great Extent	4 - To a Great Extent	4 - To a Great Extent	2 - T o Little Extent	2 - T o Little Extent	2 - T o Little Extent	3 - To Some Extent	3 - To Some Extent	4 - To a Great Extent	5 - To a Very Great Extent	4 - To a Great Extent	4 - To a Great Extent	3 - To Some Extent	3 - To Some Extent	4 - To a Great Extent	1 - To a Very Little Extent	3 - To Some Extent	2 - T o Little Extent	1 - To a Very Little Extent	3 - To Some Extent	3 - To Some Extent	5 - Always	4 - Often	5 - Always	3 - Seldom	3 - Seldom	5 - Always	3 - Seldom	3 - Seldom	5 - Always
309	1	2	2	1	1	2		1	3 - To Some Extent	1 - To a Very Little Extent	1 - To a Very Little Extent	2 - T o Little Extent	4 - To a Great Extent	4 - To a Great Extent	1 - To a Very Little Extent	2 - T o Little Extent	5 - To a Very Great Extent	4 - To a Great Extent	5 - To a Very Great Extent	4 - To a Great Extent	4 - To a Great Extent	1 - To a Very Little Extent	1 - To a Very Little Extent	1 - To a Very Little Extent	1 - To a Very Little Extent	1 - To a Very Little Extent	2 - T o Little Extent	2 - T o Little Extent	1 - To a Very Little Extent	3 - To Some Extent	2 - T o Little Extent	3 - To Some Extent	4 - To a Great Extent	2 - T o Little Extent	2 - T o Little Extent	3 - To Some Extent	1 - To a Very Little Extent	1 - To a Very Little Extent	3 - To Some Extent	4 - To a Great Extent	2 - Sometimes	2 - Sometimes	3 - Seldom	5 - Always	4 - Often	4 - Often	3 - Seldom	4 - Often	2 - Sometimes
310	2	1	1	1	1	3		1	3 - To Some Extent	5 - To a Very Great Extent	1 - To a Very Little Extent	2 - T o Little Extent	4 - To a Great Extent	4 - To a Great Extent	4 - To a Great Extent	4 - To a Great Extent	5 - To a Very Great Extent	1 - To a Very Little Extent	2 - T o Little Extent	3 - To Some Extent	5 - To a Very Great Extent	1 - To a Very Little Extent	3 - To Some Extent	1 - To a Very Little Extent	3 - To Some Extent	1 - To a Very Little Extent	3 - To Some Extent	3 - To Some Extent	1 - To a Very Little Extent	5 - To a Very Great Extent	4 - To a Great Extent	4 - To a Great Extent	4 - To a Great Extent	2 - T o Little Extent	2 - T o Little Extent	4 - To a Great Extent	2 - T o Little Extent	4 - To a Great Extent	1 - To a Very Little Extent	3 - To Some Extent	3 - Seldom	3 - Seldom	4 - Often	2 - Sometimes	2 - Sometimes	3 - Seldom	4 - Often	3 - Seldom	2 - Sometimes
311	2	2	2	1	1	10		1	1 - To a Very Little Extent	3 - To Some Extent	1 - To a Very Little Extent	3 - To Some Extent	1 - To a Very Little Extent	3 - To Some Extent	2 - T o Little Extent	4 - To a Great Extent	3 - To Some Extent	3 - To Some Extent	3 - To Some Extent	3 - To Some Extent	2 - T o Little Extent	2 - T o Little Extent	3 - To Some Extent	1 - To a Very Little Extent	3 - To Some Extent	5 - To a Very Great Extent	5 - To a Very Great Extent	5 - To a Very Great Extent	5 - To a Very Great Extent	5 - To a Very Great Extent	4 - To a Great Extent	5 - To a Very Great Extent	5 - To a Very Great Extent	5 - To a Very Great Extent	5 - To a Very Great Extent	5 - To a Very Great Extent	3 - To Some Extent	5 - To a Very Great Extent	5 - To a Very Great Extent	5 - To a Very Great Extent	2 - Sometimes	2 - Sometimes	3 - Seldom	1 - Never	1 - Never	2 - Sometimes	2 - Sometimes	4 - Often	2 - Sometimes
312	2	2	1	1	1	10		1	1 - To a Very Little Extent	2 - T o Little Extent	3 - To Some Extent	3 - To Some Extent	4 - To a Great Extent	2 - T o Little Extent	3 - To Some Extent	5 - To a Very Great Extent	3 - To Some Extent	4 - To a Great Extent	1 - To a Very Little Extent	1 - To a Very Little Extent	2 - T o Little Extent	4 - To a Great Extent	4 - To a Great Extent	3 - To Some Extent	3 - To Some Extent	5 - To a Very Great Extent	2 - T o Little Extent	5 - To a Very Great Extent	3 - To Some Extent	3 - To Some Extent	1 - To a Very Little Extent	3 - To Some Extent	5 - To a Very Great Extent	4 - To a Great Extent	3 - To Some Extent	5 - To a Very Great Extent	5 - To a Very Great Extent	3 - To Some Extent	4 - To a Great Extent	4 - To a Great Extent	3 - Seldom	4 - Often	4 - Often	3 - Seldom	1 - Never	3 - Seldom	2 - Sometimes	3 - Seldom	3 - Seldom
313	1	1	2	1	1	11		1	3 - To Some Extent	1 - To a Very Little Extent	2 - T o Little Extent	2 - T o Little Extent	2 - T o Little Extent	1 - To a Very Little Extent	4 - To a Great Extent	2 - T o Little Extent	3 - To Some Extent	2 - T o Little Extent	2 - T o Little Extent	2 - T o Little Extent	3 - To Some Extent	1 - To a Very Little Extent	4 - To a Great Extent	4 - To a Great Extent	4 - To a Great Extent	4 - To a Great Extent	5 - To a Very Great Extent	4 - To a Great Extent	4 - To a Great Extent	3 - To Some Extent	2 - T o Little Extent	3 - To Some Extent	5 - To a Very Great Extent	2 - T o Little Extent	1 - To a Very Little Extent	2 - T o Little Extent	3 - To Some Extent	2 - T o Little Extent	3 - To Some Extent	2 - T o Little Extent	4 - Often	2 - Sometimes	2 - Sometimes	3 - Seldom	1 - Never	3 - Seldom	5 - Always	4 - Often	5 - Always
314	3	2	2	1	1	11		1	3 - To Some Extent	3 - To Some Extent	4 - To a Great Extent	2 - T o Little Extent	1 - To a Very Little Extent	4 - To a Great Extent	2 - T o Little Extent	1 - To a Very Little Extent	2 - T o Little Extent	2 - T o Little Extent	3 - To Some Extent	2 - T o Little Extent	2 - T o Little Extent	3 - To Some Extent	2 - T o Little Extent	1 - To a Very Little Extent	3 - To Some Extent	2 - T o Little Extent	2 - T o Little Extent	4 - To a Great Extent	4 - To a Great Extent	3 - To Some Extent	3 - To Some Extent	3 - To Some Extent	4 - To a Great Extent	2 - T o Little Extent	2 - T o Little Extent	4 - To a Great Extent	3 - To Some Extent	1 - To a Very Little Extent	3 - To Some Extent	3 - To Some Extent	5 - Always	2 - Sometimes	3 - Seldom	3 - Seldom	4 - Often	4 - Often	3 - Seldom	2 - Sometimes	3 - Seldom
315	1	2	1	1	1	9		1	5 - To a Very Great Extent	2 - T o Little Extent	3 - To Some Extent	4 - To a Great Extent	5 - To a Very Great Extent	3 - To Some Extent	4 - To a Great Extent	1 - To a Very Little Extent	4 - To a Great Extent	4 - To a Great Extent	4 - To a Great Extent	4 - To a Great Extent	4 - To a Great Extent	1 - To a Very Little Extent	3 - To Some Extent	3 - To Some Extent	4 - To a Great Extent	4 - To a Great Extent	1 - To a Very Little Extent	2 - T o Little Extent	1 - To a Very Little Extent	2 - T o Little Extent	1 - To a Very Little Extent	3 - To Some Extent	2 - T o Little Extent	1 - To a Very Little Extent	4 - To a Great Extent	2 - T o Little Extent	3 - To Some Extent	1 - To a Very Little Extent	3 - To Some Extent	1 - To a Very Little Extent	3 - Seldom	4 - Often	3 - Seldom	4 - Often	5 - Always	4 - Often	5 - Always	4 - Often	4 - Often
316	2	2	1	1	1	9		1	3 - To Some Extent	1 - To a Very Little Extent	1 - To a Very Little Extent	3 - To Some Extent	3 - To Some Extent	3 - To Some Extent	2 - T o Little Extent	1 - To a Very Little Extent	5 - To a Very Great Extent	4 - To a Great Extent	5 - To a Very Great Extent	4 - To a Great Extent	4 - To a Great Extent	4 - To a Great Extent	3 - To Some Extent	4 - To a Great Extent	4 - To a Great Extent	4 - To a Great Extent	5 - To a Very Great Extent	2 - T o Little Extent	1 - To a Very Little Extent	4 - To a Great Extent	3 - To Some Extent	2 - T o Little Extent	3 - To Some Extent	3 - To Some Extent	3 - To Some Extent	2 - T o Little Extent	5 - To a Very Great Extent	5 - To a Very Great Extent	4 - To a Great Extent	4 - To a Great Extent	3 - Seldom	5 - Always	3 - Seldom	2 - Sometimes	1 - Never	2 - Sometimes	4 - Often	3 - Seldom	2 - Sometimes
317	1	1	1	1	1	8		1	3 - To Some Extent	5 - To a Very Great Extent	4 - To a Great Extent	4 - To a Great Extent	2 - T o Little Extent	2 - T o Little Extent	4 - To a Great Extent	2 - T o Little Extent	2 - T o Little Extent	2 - T o Little Extent	2 - T o Little Extent	3 - To Some Extent	4 - To a Great Extent	4 - To a Great Extent	3 - To Some Extent	3 - To Some Extent	2 - T o Little Extent	2 - T o Little Extent	3 - To Some Extent	3 - To Some Extent	2 - T o Little Extent	4 - To a Great Extent	3 - To Some Extent	4 - To a Great Extent	2 - T o Little Extent	2 - T o Little Extent	3 - To Some Extent	4 - To a Great Extent	4 - To a Great Extent	3 - To Some Extent	3 - To Some Extent	3 - To Some Extent	3 - Seldom	3 - Seldom	3 - Seldom	2 - Sometimes	2 - Sometimes	5 - Always	4 - Often	4 - Often	3 - Seldom
318	2	2	1	1	1	8		1	3 - To Some Extent	1 - To a Very Little Extent	3 - To Some Extent	4 - To a Great Extent	1 - To a Very Little Extent	4 - To a Great Extent	4 - To a Great Extent	3 - To Some Extent	1 - To a Very Little Extent	2 - T o Little Extent	2 - T o Little Extent	2 - T o Little Extent	1 - To a Very Little Extent	4 - To a Great Extent	3 - To Some Extent	4 - To a Great Extent	3 - To Some Extent	4 - To a Great Extent	5 - To a Very Great Extent	5 - To a Very Great Extent	5 - To a Very Great Extent	5 - To a Very Great Extent	5 - To a Very Great Extent	5 - To a Very Great Extent	5 - To a Very Great Extent	5 - To a Very Great Extent	5 - To a Very Great Extent	5 - To a Very Great Extent	2 - T o Little Extent	3 - To Some Extent	5 - To a Very Great Extent	5 - To a Very Great Extent	5 - Always	5 - Always	5 - Always	5 - Always	5 - Always	2 - Sometimes	5 - Always	5 - Always	5 - Always
319	1	2	1	1	1	6		1	1 - To a Very Little Extent	2 - T o Little Extent	4 - To a Great Extent	4 - To a Great Extent	2 - T o Little Extent	5 - To a Very Great Extent	4 - To a Great Extent	2 - T o Little Extent	1 - To a Very Little Extent	1 - To a Very Little Extent	1 - To a Very Little Extent	1 - To a Very Little Extent	1 - To a Very Little Extent	2 - T o Little Extent	3 - To Some Extent	4 - To a Great Extent	4 - To a Great Extent	3 - To Some Extent	4 - To a Great Extent	5 - To a Very Great Extent	5 - To a Very Great Extent	3 - To Some Extent	3 - To Some Extent	4 - To a Great Extent	4 - To a Great Extent	4 - To a Great Extent	3 - To Some Extent	4 - To a Great Extent	5 - To a Very Great Extent	4 - To a Great Extent	5 - To a Very Great Extent	4 - To a Great Extent	2 - Sometimes	3 - Seldom	5 - Always	5 - Always	3 - Seldom	4 - Often	3 - Seldom	4 - Often	3 - Seldom
320	1	2	1	1	1	6		1	1 - To a Very Little Extent	2 - T o Little Extent	1 - To a Very Little Extent	2 - T o Little Extent	2 - T o Little Extent	3 - To Some Extent	1 - To a Very Little Extent	3 - To Some Extent	1 - To a Very Little Extent	1 - To a Very Little Extent	1 - To a Very Little Extent	3 - To Some Extent	1 - To a Very Little Extent	3 - To Some Extent	3 - To Some Extent	2 - T o Little Extent	2 - T o Little Extent	2 - T o Little Extent	3 - To Some Extent	3 - To Some Extent	3 - To Some Extent	3 - To Some Extent	3 - To Some Extent	3 - To Some Extent	3 - To Some Extent	3 - To Some Extent	3 - To Some Extent	3 - To Some Extent	3 - To Some Extent	3 - To Some Extent	3 - To Some Extent	3 - To Some Extent	4 - Often	4 - Often	3 - Seldom	3 - Seldom	3 - Seldom	3 - Seldom	4 - Often	4 - Often	3 - Seldom
321	2	2	1	1	1	3		1	3 - To Some Extent	3 - To Some Extent	1 - To a Very Little Extent	2 - T o Little Extent	3 - To Some Extent	3 - To Some Extent	4 - To a Great Extent	5 - To a Very Great Extent	2 - T o Little Extent	2 - T o Little Extent	1 - To a Very Little Extent	1 - To a Very Little Extent	2 - T o Little Extent	3 - To Some Extent	2 - T o Little Extent	2 - T o Little Extent	4 - To a Great Extent	3 - To Some Extent	1 - To a Very Little Extent	2 - T o Little Extent	1 - To a Very Little Extent	2 - T o Little Extent	2 - T o Little Extent	4 - To a Great Extent	2 - T o Little Extent	2 - T o Little Extent	2 - T o Little Extent	2 - T o Little Extent	3 - To Some Extent	3 - To Some Extent	3 - To Some Extent	3 - To Some Extent	4 - Often	4 - Often	3 - Seldom	2 - Sometimes	4 - Often	1 - Never	5 - Always	5 - Always	4 - Often
322	2	1	2	1	1	3		1	4 - To a Great Extent	1 - To a Very Little Extent	1 - To a Very Little Extent	3 - To Some Extent	1 - To a Very Little Extent	2 - T o Little Extent	2 - T o Little Extent	4 - To a Great Extent	4 - To a Great Extent	3 - To Some Extent	3 - To Some Extent	4 - To a Great Extent	5 - To a Very Great Extent	3 - To Some Extent	4 - To a Great Extent	2 - T o Little Extent	1 - To a Very Little Extent	4 - To a Great Extent	1 - To a Very Little Extent	1 - To a Very Little Extent	1 - To a Very Little Extent	1 - To a Very Little Extent	1 - To a Very Little Extent	1 - To a Very Little Extent	1 - To a Very Little Extent	1 - To a Very Little Extent	1 - To a Very Little Extent	1 - To a Very Little Extent	1 - To a Very Little Extent	1 - To a Very Little Extent	1 - To a Very Little Extent	1 - To a Very Little Extent	5 - Always	4 - Often	5 - Always	5 - Always	5 - Always	5 - Always	5 - Always	5 - Always	5 - Always
323	3	2	1	1	1	5		1	3 - To Some Extent	5 - To a Very Great Extent	3 - To Some Extent	3 - To Some Extent	3 - To Some Extent	4 - To a Great Extent	3 - To Some Extent	4 - To a Great Extent	4 - To a Great Extent	2 - T o Little Extent	3 - To Some Extent	3 - To Some Extent	1 - To a Very Little Extent	3 - To Some Extent	5 - To a Very Great Extent	5 - To a Very Great Extent	5 - To a Very Great Extent	5 - To a Very Great Extent	1 - To a Very Little Extent	2 - T o Little Extent	1 - To a Very Little Extent	1 - To a Very Little Extent	1 - To a Very Little Extent	2 - T o Little Extent	1 - To a Very Little Extent	1 - To a Very Little Extent	1 - To a Very Little Extent	2 - T o Little Extent	1 - To a Very Little Extent	1 - To a Very Little Extent	1 - To a Very Little Extent	2 - T o Little Extent	5 - Always	5 - Always	5 - Always	4 - Often	5 - Always	3 - Seldom	5 - Always	5 - Always	4 - Often
324	1	2	2	1	1	5		1	3 - To Some Extent	5 - To a Very Great Extent	5 - To a Very Great Extent	2 - T o Little Extent	2 - T o Little Extent	2 - T o Little Extent	4 - To a Great Extent	4 - To a Great Extent	4 - To a Great Extent	3 - To Some Extent	4 - To a Great Extent	4 - To a Great Extent	1 - To a Very Little Extent	4 - To a Great Extent	4 - To a Great Extent	4 - To a Great Extent	4 - To a Great Extent	4 - To a Great Extent	4 - To a Great Extent	4 - To a Great Extent	4 - To a Great Extent	4 - To a Great Extent	4 - To a Great Extent	4 - To a Great Extent	5 - To a Very Great Extent	4 - To a Great Extent	5 - To a Very Great Extent	4 - To a Great Extent	4 - To a Great Extent	4 - To a Great Extent	4 - To a Great Extent	3 - To Some Extent	3 - Seldom	3 - Seldom	2 - Sometimes	2 - Sometimes	2 - Sometimes	3 - Seldom	3 - Seldom	3 - Seldom	5 - Always
325	3	2	1	1	1	2		1	3 - To Some Extent	3 - To Some Extent	3 - To Some Extent	4 - To a Great Extent	5 - To a Very Great Extent	4 - To a Great Extent	4 - To a Great Extent	2 - T o Little Extent	4 - To a Great Extent	3 - To Some Extent	1 - To a Very Little Extent	3 - To Some Extent	1 - To a Very Little Extent	4 - To a Great Extent	4 - To a Great Extent	4 - To a Great Extent	4 - To a Great Extent	4 - To a Great Extent	4 - To a Great Extent	4 - To a Great Extent	3 - To Some Extent	4 - To a Great Extent	5 - To a Very Great Extent	4 - To a Great Extent	4 - To a Great Extent	4 - To a Great Extent	5 - To a Very Great Extent	2 - T o Little Extent	1 - To a Very Little Extent	1 - To a Very Little Extent	3 - To Some Extent	2 - T o Little Extent	3 - Seldom	4 - Often	4 - Often	5 - Always	2 - Sometimes	1 - Never	3 - Seldom	4 - Often	3 - Seldom
326	1	2	1	2	1	3		2	1 - To a Very Little Extent	1 - To a Very Little Extent	2 - T o Little Extent	4 - To a Great Extent	4 - To a Great Extent	3 - To Some Extent	2 - T o Little Extent	5 - To a Very Great Extent	4 - To a Great Extent	5 - To a Very Great Extent	4 - To a Great Extent	4 - To a Great Extent	4 - To a Great Extent	3 - To Some Extent	3 - To Some Extent	3 - To Some Extent	3 - To Some Extent	3 - To Some Extent	3 - To Some Extent	4 - To a Great Extent	5 - To a Very Great Extent	4 - To a Great Extent	4 - To a Great Extent	3 - To Some Extent	3 - To Some Extent	4 - To a Great Extent	1 - To a Very Little Extent	3 - To Some Extent	2 - T o Little Extent	1 - To a Very Little Extent	3 - To Some Extent	3 - To Some Extent	5 - Always	4 - Often	5 - Always	3 - Seldom	3 - Seldom	5 - Always	3 - Seldom	3 - Seldom	5 - Always
327	1	2	1	1	1	1		1	1 - To a Very Little Extent	4 - To a Great Extent	1 - To a Very Little Extent	3 - To Some Extent	4 - To a Great Extent	3 - To Some Extent	1 - To a Very Little Extent	2 - T o Little Extent	4 - To a Great Extent	4 - To a Great Extent	5 - To a Very Great Extent	4 - To a Great Extent	4 - To a Great Extent	4 - To a Great Extent	2 - T o Little Extent	2 - T o Little Extent	2 - T o Little Extent	3 - To Some Extent	2 - T o Little Extent	2 - T o Little Extent	1 - To a Very Little Extent	3 - To Some Extent	2 - T o Little Extent	3 - To Some Extent	4 - To a Great Extent	2 - T o Little Extent	2 - T o Little Extent	3 - To Some Extent	1 - To a Very Little Extent	1 - To a Very Little Extent	3 - To Some Extent	4 - To a Great Extent	2 - Sometimes	2 - Sometimes	3 - Seldom	5 - Always	4 - Often	4 - Often	3 - Seldom	4 - Often	2 - Sometimes
328	2	2	1	1	1	3		1	3 - To Some Extent	3 - To Some Extent	3 - To Some Extent	3 - To Some Extent	4 - To a Great Extent	2 - T o Little Extent	1 - To a Very Little Extent	1 - To a Very Little Extent	5 - To a Very Great Extent	1 - To a Very Little Extent	2 - T o Little Extent	3 - To Some Extent	5 - To a Very Great Extent	1 - To a Very Little Extent	1 - To a Very Little Extent	1 - To a Very Little Extent	1 - To a Very Little Extent	1 - To a Very Little Extent	3 - To Some Extent	3 - To Some Extent	1 - To a Very Little Extent	5 - To a Very Great Extent	4 - To a Great Extent	4 - To a Great Extent	4 - To a Great Extent	2 - T o Little Extent	2 - T o Little Extent	4 - To a Great Extent	2 - T o Little Extent	4 - To a Great Extent	1 - To a Very Little Extent	3 - To Some Extent	3 - Seldom	3 - Seldom	4 - Often	2 - Sometimes	2 - Sometimes	3 - Seldom	4 - Often	3 - Seldom	2 - Sometimes
329	2	2	1	1	1	1		1	3 - To Some Extent	2 - T o Little Extent	2 - T o Little Extent	1 - To a Very Little Extent	1 - To a Very Little Extent	4 - To a Great Extent	1 - To a Very Little Extent	1 - To a Very Little Extent	5 - To a Very Great Extent	3 - To Some Extent	3 - To Some Extent	3 - To Some Extent	2 - T o Little Extent	1 - To a Very Little Extent	3 - To Some Extent	1 - To a Very Little Extent	3 - To Some Extent	1 - To a Very Little Extent	5 - To a Very Great Extent	4 - To a Great Extent	4 - To a Great Extent	3 - To Some Extent	2 - T o Little Extent	3 - To Some Extent	5 - To a Very Great Extent	2 - T o Little Extent	1 - To a Very Little Extent	2 - T o Little Extent	3 - To Some Extent	2 - T o Little Extent	3 - To Some Extent	2 - T o Little Extent	4 - Often	2 - Sometimes	2 - Sometimes	3 - Seldom	1 - Never	3 - Seldom	5 - Always	4 - Often	5 - Always
330	1	2	1	1	1	1		1	5 - To a Very Great Extent	1 - To a Very Little Extent	1 - To a Very Little Extent	3 - To Some Extent	4 - To a Great Extent	5 - To a Very Great Extent	1 - To a Very Little Extent	1 - To a Very Little Extent	3 - To Some Extent	4 - To a Great Extent	1 - To a Very Little Extent	1 - To a Very Little Extent	2 - T o Little Extent	2 - T o Little Extent	3 - To Some Extent	1 - To a Very Little Extent	3 - To Some Extent	5 - To a Very Great Extent	2 - T o Little Extent	4 - To a Great Extent	4 - To a Great Extent	3 - To Some Extent	3 - To Some Extent	3 - To Some Extent	4 - To a Great Extent	2 - T o Little Extent	2 - T o Little Extent	4 - To a Great Extent	3 - To Some Extent	1 - To a Very Little Extent	3 - To Some Extent	3 - To Some Extent	5 - Always	2 - Sometimes	3 - Seldom	3 - Seldom	4 - Often	4 - Often	3 - Seldom	2 - Sometimes	3 - Seldom
331	3	1	1	1	1	3		1	2 - T o Little Extent	1 - To a Very Little Extent	2 - T o Little Extent	1 - To a Very Little Extent	2 - T o Little Extent	3 - To Some Extent	4 - To a Great Extent	2 - T o Little Extent	3 - To Some Extent	2 - T o Little Extent	2 - T o Little Extent	2 - T o Little Extent	3 - To Some Extent	4 - To a Great Extent	4 - To a Great Extent	3 - To Some Extent	3 - To Some Extent	5 - To a Very Great Extent	5 - To a Very Great Extent	2 - T o Little Extent	1 - To a Very Little Extent	4 - To a Great Extent	3 - To Some Extent	2 - T o Little Extent	3 - To Some Extent	3 - To Some Extent	3 - To Some Extent	2 - T o Little Extent	5 - To a Very Great Extent	5 - To a Very Great Extent	4 - To a Great Extent	4 - To a Great Extent	3 - Seldom	5 - Always	3 - Seldom	2 - Sometimes	1 - Never	2 - Sometimes	4 - Often	3 - Seldom	2 - Sometimes
332	1	2	1	1	1	2		1	5 - To a Very Great Extent	5 - To a Very Great Extent	4 - To a Great Extent	3 - To Some Extent	1 - To a Very Little Extent	3 - To Some Extent	2 - T o Little Extent	3 - To Some Extent	3 - To Some Extent	2 - T o Little Extent	3 - To Some Extent	2 - T o Little Extent	2 - T o Little Extent	1 - To a Very Little Extent	4 - To a Great Extent	4 - To a Great Extent	4 - To a Great Extent	4 - To a Great Extent	3 - To Some Extent	3 - To Some Extent	2 - T o Little Extent	4 - To a Great Extent	3 - To Some Extent	4 - To a Great Extent	2 - T o Little Extent	2 - T o Little Extent	3 - To Some Extent	4 - To a Great Extent	4 - To a Great Extent	3 - To Some Extent	3 - To Some Extent	3 - To Some Extent	3 - Seldom	3 - Seldom	3 - Seldom	2 - Sometimes	2 - Sometimes	5 - Always	4 - Often	4 - Often	3 - Seldom
333	3	1	1	1	1	2		1	5 - To a Very Great Extent	3 - To Some Extent	3 - To Some Extent	2 - T o Little Extent	1 - To a Very Little Extent	2 - T o Little Extent	4 - To a Great Extent	2 - T o Little Extent	2 - T o Little Extent	4 - To a Great Extent	4 - To a Great Extent	4 - To a Great Extent	4 - To a Great Extent	3 - To Some Extent	2 - T o Little Extent	1 - To a Very Little Extent	3 - To Some Extent	2 - T o Little Extent	5 - To a Very Great Extent	5 - To a Very Great Extent	5 - To a Very Great Extent	5 - To a Very Great Extent	5 - To a Very Great Extent	5 - To a Very Great Extent	5 - To a Very Great Extent	5 - To a Very Great Extent	5 - To a Very Great Extent	5 - To a Very Great Extent	2 - T o Little Extent	3 - To Some Extent	5 - To a Very Great Extent	5 - To a Very Great Extent	5 - Always	5 - Always	5 - Always	5 - Always	5 - Always	2 - Sometimes	5 - Always	5 - Always	5 - Always
334	1	2	3	2	1	2		3	2 - T o Little Extent	4 - To a Great Extent	1 - To a Very Little Extent	4 - To a Great Extent	3 - To Some Extent	4 - To a Great Extent	2 - T o Little Extent	3 - To Some Extent	4 - To a Great Extent	2 - T o Little Extent	3 - To Some Extent	3 - To Some Extent	1 - To a Very Little Extent	1 - To a Very Little Extent	3 - To Some Extent	3 - To Some Extent	4 - To a Great Extent	4 - To a Great Extent	4 - To a Great Extent	5 - To a Very Great Extent	5 - To a Very Great Extent	3 - To Some Extent	3 - To Some Extent	4 - To a Great Extent	4 - To a Great Extent	4 - To a Great Extent	3 - To Some Extent	4 - To a Great Extent	5 - To a Very Great Extent	4 - To a Great Extent	5 - To a Very Great Extent	4 - To a Great Extent	2 - Sometimes	3 - Seldom	5 - Always	5 - Always	3 - Seldom	4 - Often	3 - Seldom	4 - Often	3 - Seldom
335	1	2	2	1	1	2		2	4 - To a Great Extent	5 - To a Very Great Extent	4 - To a Great Extent	3 - To Some Extent	2 - T o Little Extent	2 - T o Little Extent	4 - To a Great Extent	5 - To a Very Great Extent	5 - To a Very Great Extent	3 - To Some Extent	4 - To a Great Extent	4 - To a Great Extent	1 - To a Very Little Extent	4 - To a Great Extent	3 - To Some Extent	4 - To a Great Extent	4 - To a Great Extent	4 - To a Great Extent	3 - To Some Extent	3 - To Some Extent	3 - To Some Extent	3 - To Some Extent	3 - To Some Extent	3 - To Some Extent	3 - To Some Extent	3 - To Some Extent	3 - To Some Extent	3 - To Some Extent	3 - To Some Extent	3 - To Some Extent	3 - To Some Extent	3 - To Some Extent	4 - Often	4 - Often	3 - Seldom	3 - Seldom	3 - Seldom	3 - Seldom	4 - Often	4 - Often	3 - Seldom
336	2	1	1	1	1	2		1	3 - To Some Extent	3 - To Some Extent	3 - To Some Extent	4 - To a Great Extent	5 - To a Very Great Extent	4 - To a Great Extent	1 - To a Very Little Extent	4 - To a Great Extent	2 - T o Little Extent	3 - To Some Extent	1 - To a Very Little Extent	3 - To Some Extent	1 - To a Very Little Extent	4 - To a Great Extent	3 - To Some Extent	3 - To Some Extent	2 - T o Little Extent	2 - T o Little Extent	1 - To a Very Little Extent	2 - T o Little Extent	1 - To a Very Little Extent	2 - T o Little Extent	2 - T o Little Extent	4 - To a Great Extent	2 - T o Little Extent	2 - T o Little Extent	2 - T o Little Extent	2 - T o Little Extent	3 - To Some Extent	3 - To Some Extent	3 - To Some Extent	3 - To Some Extent	4 - Often	4 - Often	3 - Seldom	2 - Sometimes	4 - Often	1 - Never	5 - Always	5 - Always	4 - Often
337	1	2	2	1	1	3		1	3 - To Some Extent	1 - To a Very Little Extent	4 - To a Great Extent	4 - To a Great Extent	4 - To a Great Extent	4 - To a Great Extent	4 - To a Great Extent	4 - To a Great Extent	1 - To a Very Little Extent	5 - To a Very Great Extent	4 - To a Great Extent	4 - To a Great Extent	4 - To a Great Extent	4 - To a Great Extent	3 - To Some Extent	4 - To a Great Extent	3 - To Some Extent	4 - To a Great Extent	1 - To a Very Little Extent	1 - To a Very Little Extent	1 - To a Very Little Extent	1 - To a Very Little Extent	1 - To a Very Little Extent	1 - To a Very Little Extent	1 - To a Very Little Extent	1 - To a Very Little Extent	1 - To a Very Little Extent	1 - To a Very Little Extent	1 - To a Very Little Extent	1 - To a Very Little Extent	1 - To a Very Little Extent	1 - To a Very Little Extent	5 - Always	4 - Often	5 - Always	5 - Always	5 - Always	5 - Always	5 - Always	5 - Always	5 - Always
338	2	2	2	1	1	3		1	2 - T o Little Extent	4 - To a Great Extent	1 - To a Very Little Extent	4 - To a Great Extent	4 - To a Great Extent	3 - To Some Extent	2 - T o Little Extent	4 - To a Great Extent	1 - To a Very Little Extent	4 - To a Great Extent	5 - To a Very Great Extent	4 - To a Great Extent	4 - To a Great Extent	2 - T o Little Extent	3 - To Some Extent	4 - To a Great Extent	4 - To a Great Extent	3 - To Some Extent	1 - To a Very Little Extent	2 - T o Little Extent	1 - To a Very Little Extent	1 - To a Very Little Extent	1 - To a Very Little Extent	2 - T o Little Extent	1 - To a Very Little Extent	1 - To a Very Little Extent	1 - To a Very Little Extent	2 - T o Little Extent	1 - To a Very Little Extent	1 - To a Very Little Extent	1 - To a Very Little Extent	2 - T o Little Extent	5 - Always	5 - Always	5 - Always	4 - Often	5 - Always	3 - Seldom	5 - Always	5 - Always	4 - Often
339	1	2	1	1	1	3		1	4 - To a Great Extent	3 - To Some Extent	1 - To a Very Little Extent	2 - T o Little Extent	4 - To a Great Extent	2 - T o Little Extent	3 - To Some Extent	2 - T o Little Extent	1 - To a Very Little Extent	1 - To a Very Little Extent	2 - T o Little Extent	3 - To Some Extent	5 - To a Very Great Extent	3 - To Some Extent	3 - To Some Extent	2 - T o Little Extent	2 - T o Little Extent	2 - T o Little Extent	4 - To a Great Extent	4 - To a Great Extent	4 - To a Great Extent	4 - To a Great Extent	4 - To a Great Extent	4 - To a Great Extent	5 - To a Very Great Extent	4 - To a Great Extent	5 - To a Very Great Extent	4 - To a Great Extent	4 - To a Great Extent	4 - To a Great Extent	4 - To a Great Extent	3 - To Some Extent	3 - Seldom	3 - Seldom	2 - Sometimes	2 - Sometimes	2 - Sometimes	3 - Seldom	3 - Seldom	3 - Seldom	5 - Always
340	2	1	2	1	1	2		1	4 - To a Great Extent	2 - T o Little Extent	1 - To a Very Little Extent	2 - T o Little Extent	1 - To a Very Little Extent	1 - To a Very Little Extent	4 - To a Great Extent	3 - To Some Extent	2 - T o Little Extent	3 - To Some Extent	3 - To Some Extent	3 - To Some Extent	2 - T o Little Extent	3 - To Some Extent	2 - T o Little Extent	2 - T o Little Extent	4 - To a Great Extent	3 - To Some Extent	4 - To a Great Extent	4 - To a Great Extent	3 - To Some Extent	4 - To a Great Extent	5 - To a Very Great Extent	4 - To a Great Extent	4 - To a Great Extent	4 - To a Great Extent	5 - To a Very Great Extent	2 - T o Little Extent	1 - To a Very Little Extent	1 - To a Very Little Extent	3 - To Some Extent	2 - T o Little Extent	3 - Seldom	4 - Often	4 - Often	5 - Always	2 - Sometimes	1 - Never	3 - Seldom	4 - Often	3 - Seldom
341	2	2	1	1	1	3		1	3 - To Some Extent	1 - To a Very Little Extent	3 - To Some Extent	3 - To Some Extent	4 - To a Great Extent	3 - To Some Extent	4 - To a Great Extent	2 - T o Little Extent	4 - To a Great Extent	4 - To a Great Extent	1 - To a Very Little Extent	1 - To a Very Little Extent	2 - T o Little Extent	3 - To Some Extent	4 - To a Great Extent	2 - T o Little Extent	1 - To a Very Little Extent	4 - To a Great Extent	3 - To Some Extent	4 - To a Great Extent	5 - To a Very Great Extent	4 - To a Great Extent	4 - To a Great Extent	3 - To Some Extent	3 - To Some Extent	4 - To a Great Extent	1 - To a Very Little Extent	3 - To Some Extent	2 - T o Little Extent	1 - To a Very Little Extent	3 - To Some Extent	3 - To Some Extent	5 - Always	4 - Often	5 - Always	3 - Seldom	3 - Seldom	5 - Always	3 - Seldom	3 - Seldom	5 - Always
342	2	2	1	1	1	3		1	3 - To Some Extent	5 - To a Very Great Extent	5 - To a Very Great Extent	3 - To Some Extent	2 - T o Little Extent	1 - To a Very Little Extent	2 - T o Little Extent	4 - To a Great Extent	4 - To a Great Extent	2 - T o Little Extent	2 - T o Little Extent	2 - T o Little Extent	3 - To Some Extent	3 - To Some Extent	5 - To a Very Great Extent	5 - To a Very Great Extent	5 - To a Very Great Extent	5 - To a Very Great Extent	2 - T o Little Extent	2 - T o Little Extent	1 - To a Very Little Extent	3 - To Some Extent	2 - T o Little Extent	3 - To Some Extent	4 - To a Great Extent	2 - T o Little Extent	2 - T o Little Extent	3 - To Some Extent	1 - To a Very Little Extent	1 - To a Very Little Extent	3 - To Some Extent	4 - To a Great Extent	2 - Sometimes	2 - Sometimes	3 - Seldom	5 - Always	4 - Often	4 - Often	3 - Seldom	4 - Often	2 - Sometimes
343	1	1	1	1	1	1		1	3 - To Some Extent	3 - To Some Extent	3 - To Some Extent	2 - T o Little Extent	1 - To a Very Little Extent	4 - To a Great Extent	1 - To a Very Little Extent	4 - To a Great Extent	4 - To a Great Extent	2 - T o Little Extent	3 - To Some Extent	2 - T o Little Extent	2 - T o Little Extent	4 - To a Great Extent	4 - To a Great Extent	4 - To a Great Extent	4 - To a Great Extent	4 - To a Great Extent	3 - To Some Extent	3 - To Some Extent	1 - To a Very Little Extent	5 - To a Very Great Extent	4 - To a Great Extent	4 - To a Great Extent	4 - To a Great Extent	2 - T o Little Extent	2 - T o Little Extent	4 - To a Great Extent	2 - T o Little Extent	4 - To a Great Extent	1 - To a Very Little Extent	3 - To Some Extent	3 - Seldom	3 - Seldom	4 - Often	2 - Sometimes	2 - Sometimes	3 - Seldom	4 - Often	3 - Seldom	2 - Sometimes
344	1	2	1	1	1	3		1	4 - To a Great Extent	2 - T o Little Extent	2 - T o Little Extent	4 - To a Great Extent	5 - To a Very Great Extent	3 - To Some Extent	1 - To a Very Little Extent	5 - To a Very Great Extent	4 - To a Great Extent	4 - To a Great Extent	4 - To a Great Extent	4 - To a Great Extent	4 - To a Great Extent	4 - To a Great Extent	4 - To a Great Extent	4 - To a Great Extent	4 - To a Great Extent	4 - To a Great Extent	5 - To a Very Great Extent	5 - To a Very Great Extent	5 - To a Very Great Extent	5 - To a Very Great Extent	4 - To a Great Extent	5 - To a Very Great Extent	5 - To a Very Great Extent	5 - To a Very Great Extent	5 - To a Very Great Extent	5 - To a Very Great Extent	3 - To Some Extent	5 - To a Very Great Extent	5 - To a Very Great Extent	5 - To a Very Great Extent	2 - Sometimes	2 - Sometimes	3 - Seldom	1 - Never	1 - Never	2 - Sometimes	2 - Sometimes	4 - Often	2 - Sometimes
345	2	2	1	1	2	3		1	4 - To a Great Extent	1 - To a Very Little Extent	1 - To a Very Little Extent	3 - To Some Extent	3 - To Some Extent	3 - To Some Extent	2 - T o Little Extent	2 - T o Little Extent	4 - To a Great Extent	4 - To a Great Extent	5 - To a Very Great Extent	4 - To a Great Extent	4 - To a Great Extent	3 - To Some Extent	3 - To Some Extent	3 - To Some Extent	3 - To Some Extent	3 - To Some Extent	2 - T o Little Extent	5 - To a Very Great Extent	3 - To Some Extent	3 - To Some Extent	1 - To a Very Little Extent	3 - To Some Extent	5 - To a Very Great Extent	4 - To a Great Extent	3 - To Some Extent	5 - To a Very Great Extent	5 - To a Very Great Extent	3 - To Some Extent	4 - To a Great Extent	4 - To a Great Extent	3 - Seldom	4 - Often	4 - Often	3 - Seldom	1 - Never	3 - Seldom	2 - Sometimes	3 - Seldom	3 - Seldom
346	2	2	1	1	1	10		1	3 - To Some Extent	2 - T o Little Extent	3 - To Some Extent	3 - To Some Extent	2 - T o Little Extent	2 - T o Little Extent	3 - To Some Extent	1 - To a Very Little Extent	4 - To a Great Extent	2 - T o Little Extent	2 - T o Little Extent	3 - To Some Extent	4 - To a Great Extent	4 - To a Great Extent	2 - T o Little Extent	2 - T o Little Extent	2 - T o Little Extent	3 - To Some Extent	5 - To a Very Great Extent	4 - To a Great Extent	4 - To a Great Extent	3 - To Some Extent	2 - T o Little Extent	3 - To Some Extent	5 - To a Very Great Extent	2 - T o Little Extent	1 - To a Very Little Extent	2 - T o Little Extent	3 - To Some Extent	2 - T o Little Extent	3 - To Some Extent	2 - T o Little Extent	4 - Often	2 - Sometimes	2 - Sometimes	3 - Seldom	1 - Never	3 - Seldom	5 - Always	4 - Often	5 - Always
347	2	2	1	1	1	11		1	3 - To Some Extent	2 - T o Little Extent	2 - T o Little Extent	1 - To a Very Little Extent	1 - To a Very Little Extent	4 - To a Great Extent	4 - To a Great Extent	1 - To a Very Little Extent	5 - To a Very Great Extent	2 - T o Little Extent	2 - T o Little Extent	2 - T o Little Extent	1 - To a Very Little Extent	4 - To a Great Extent	4 - To a Great Extent	4 - To a Great Extent	4 - To a Great Extent	4 - To a Great Extent	2 - T o Little Extent	4 - To a Great Extent	4 - To a Great Extent	3 - To Some Extent	3 - To Some Extent	3 - To Some Extent	4 - To a Great Extent	2 - T o Little Extent	2 - T o Little Extent	4 - To a Great Extent	3 - To Some Extent	1 - To a Very Little Extent	3 - To Some Extent	3 - To Some Extent	5 - Always	2 - Sometimes	3 - Seldom	3 - Seldom	4 - Often	4 - Often	3 - Seldom	2 - Sometimes	3 - Seldom
348	1	2	1	1	2	10		1	3 - To Some Extent	3 - To Some Extent	1 - To a Very Little Extent	3 - To Some Extent	2 - T o Little Extent	3 - To Some Extent	4 - To a Great Extent	1 - To a Very Little Extent	4 - To a Great Extent	1 - To a Very Little Extent	1 - To a Very Little Extent	1 - To a Very Little Extent	1 - To a Very Little Extent	3 - To Some Extent	3 - To Some Extent	3 - To Some Extent	3 - To Some Extent	3 - To Some Extent	1 - To a Very Little Extent	2 - T o Little Extent	1 - To a Very Little Extent	2 - T o Little Extent	1 - To a Very Little Extent	3 - To Some Extent	2 - T o Little Extent	1 - To a Very Little Extent	4 - To a Great Extent	2 - T o Little Extent	3 - To Some Extent	1 - To a Very Little Extent	3 - To Some Extent	1 - To a Very Little Extent	3 - Seldom	4 - Often	3 - Seldom	4 - Often	5 - Always	4 - Often	5 - Always	4 - Often	4 - Often
349	1	2	1	2	1	11		2	4 - To a Great Extent	1 - To a Very Little Extent	2 - T o Little Extent	1 - To a Very Little Extent	2 - T o Little Extent	2 - T o Little Extent	2 - T o Little Extent	2 - T o Little Extent	4 - To a Great Extent	1 - To a Very Little Extent	1 - To a Very Little Extent	3 - To Some Extent	1 - To a Very Little Extent	4 - To a Great Extent	2 - T o Little Extent	2 - T o Little Extent	2 - T o Little Extent	3 - To Some Extent	5 - To a Very Great Extent	2 - T o Little Extent	1 - To a Very Little Extent	4 - To a Great Extent	3 - To Some Extent	2 - T o Little Extent	3 - To Some Extent	3 - To Some Extent	3 - To Some Extent	2 - T o Little Extent	5 - To a Very Great Extent	5 - To a Very Great Extent	4 - To a Great Extent	4 - To a Great Extent	3 - Seldom	5 - Always	3 - Seldom	2 - Sometimes	1 - Never	2 - Sometimes	4 - Often	3 - Seldom	2 - Sometimes
350	3	2	2	1	1	9		2	4 - To a Great Extent	5 - To a Very Great Extent	4 - To a Great Extent	3 - To Some Extent	3 - To Some Extent	1 - To a Very Little Extent	1 - To a Very Little Extent	3 - To Some Extent	5 - To a Very Great Extent	2 - T o Little Extent	1 - To a Very Little Extent	1 - To a Very Little Extent	2 - T o Little Extent	3 - To Some Extent	3 - To Some Extent	3 - To Some Extent	3 - To Some Extent	3 - To Some Extent	3 - To Some Extent	3 - To Some Extent	2 - T o Little Extent	4 - To a Great Extent	3 - To Some Extent	4 - To a Great Extent	2 - T o Little Extent	2 - T o Little Extent	3 - To Some Extent	4 - To a Great Extent	4 - To a Great Extent	3 - To Some Extent	3 - To Some Extent	3 - To Some Extent	3 - Seldom	3 - Seldom	3 - Seldom	2 - Sometimes	2 - Sometimes	5 - Always	4 - Often	4 - Often	3 - Seldom
351	1	2	1	1	1	6		1	1 - To a Very Little Extent	2 - T o Little Extent	1 - To a Very Little Extent	2 - T o Little Extent	2 - T o Little Extent	3 - To Some Extent	1 - To a Very Little Extent	3 - To Some Extent	1 - To a Very Little Extent	1 - To a Very Little Extent	1 - To a Very Little Extent	3 - To Some Extent	1 - To a Very Little Extent	3 - To Some Extent	3 - To Some Extent	2 - T o Little Extent	2 - T o Little Extent	2 - T o Little Extent	3 - To Some Extent	3 - To Some Extent	3 - To Some Extent	3 - To Some Extent	3 - To Some Extent	3 - To Some Extent	3 - To Some Extent	3 - To Some Extent	3 - To Some Extent	3 - To Some Extent	3 - To Some Extent	3 - To Some Extent	3 - To Some Extent	3 - To Some Extent	4 - Often	4 - Often	3 - Seldom	3 - Seldom	3 - Seldom	3 - Seldom	4 - Often	4 - Often	3 - Seldom
352	2	2	1	1	1	3		1	3 - To Some Extent	3 - To Some Extent	1 - To a Very Little Extent	2 - T o Little Extent	3 - To Some Extent	3 - To Some Extent	4 - To a Great Extent	5 - To a Very Great Extent	2 - T o Little Extent	2 - T o Little Extent	1 - To a Very Little Extent	1 - To a Very Little Extent	2 - T o Little Extent	3 - To Some Extent	2 - T o Little Extent	2 - T o Little Extent	4 - To a Great Extent	3 - To Some Extent	1 - To a Very Little Extent	2 - T o Little Extent	1 - To a Very Little Extent	2 - T o Little Extent	2 - T o Little Extent	4 - To a Great Extent	2 - T o Little Extent	2 - T o Little Extent	2 - T o Little Extent	2 - T o Little Extent	3 - To Some Extent	3 - To Some Extent	3 - To Some Extent	3 - To Some Extent	4 - Often	4 - Often	3 - Seldom	2 - Sometimes	4 - Often	1 - Never	5 - Always	5 - Always	4 - Often
353	2	1	2	1	1	3		1	4 - To a Great Extent	1 - To a Very Little Extent	1 - To a Very Little Extent	3 - To Some Extent	1 - To a Very Little Extent	2 - T o Little Extent	2 - T o Little Extent	4 - To a Great Extent	4 - To a Great Extent	3 - To Some Extent	3 - To Some Extent	4 - To a Great Extent	5 - To a Very Great Extent	3 - To Some Extent	4 - To a Great Extent	2 - T o Little Extent	1 - To a Very Little Extent	4 - To a Great Extent	1 - To a Very Little Extent	1 - To a Very Little Extent	1 - To a Very Little Extent	1 - To a Very Little Extent	1 - To a Very Little Extent	1 - To a Very Little Extent	1 - To a Very Little Extent	1 - To a Very Little Extent	1 - To a Very Little Extent	1 - To a Very Little Extent	1 - To a Very Little Extent	1 - To a Very Little Extent	1 - To a Very Little Extent	1 - To a Very Little Extent	5 - Always	4 - Often	5 - Always	5 - Always	5 - Always	5 - Always	5 - Always	5 - Always	5 - Always
354	3	2	1	1	1	5		1	3 - To Some Extent	5 - To a Very Great Extent	3 - To Some Extent	3 - To Some Extent	3 - To Some Extent	4 - To a Great Extent	3 - To Some Extent	4 - To a Great Extent	4 - To a Great Extent	2 - T o Little Extent	3 - To Some Extent	3 - To Some Extent	1 - To a Very Little Extent	3 - To Some Extent	5 - To a Very Great Extent	5 - To a Very Great Extent	5 - To a Very Great Extent	5 - To a Very Great Extent	1 - To a Very Little Extent	2 - T o Little Extent	1 - To a Very Little Extent	1 - To a Very Little Extent	1 - To a Very Little Extent	2 - T o Little Extent	1 - To a Very Little Extent	1 - To a Very Little Extent	1 - To a Very Little Extent	2 - T o Little Extent	1 - To a Very Little Extent	1 - To a Very Little Extent	1 - To a Very Little Extent	2 - T o Little Extent	5 - Always	5 - Always	5 - Always	4 - Often	5 - Always	3 - Seldom	5 - Always	5 - Always	4 - Often
355	1	2	2	1	1	5		1	3 - To Some Extent	5 - To a Very Great Extent	5 - To a Very Great Extent	2 - T o Little Extent	2 - T o Little Extent	2 - T o Little Extent	4 - To a Great Extent	4 - To a Great Extent	4 - To a Great Extent	3 - To Some Extent	4 - To a Great Extent	4 - To a Great Extent	1 - To a Very Little Extent	4 - To a Great Extent	4 - To a Great Extent	4 - To a Great Extent	4 - To a Great Extent	4 - To a Great Extent	4 - To a Great Extent	4 - To a Great Extent	4 - To a Great Extent	4 - To a Great Extent	4 - To a Great Extent	4 - To a Great Extent	5 - To a Very Great Extent	4 - To a Great Extent	5 - To a Very Great Extent	4 - To a Great Extent	4 - To a Great Extent	4 - To a Great Extent	4 - To a Great Extent	3 - To Some Extent	3 - Seldom	3 - Seldom	2 - Sometimes	2 - Sometimes	2 - Sometimes	3 - Seldom	3 - Seldom	3 - Seldom	5 - Always
	30 years old and below=1	Male=1	Single=1	BSN=1	Saudi=1	ER=1		5 years and below=1
	31 to 40 years old=2	Female=2	Married=2	Masteral=2	Non-Saudi=2	Medical=2		6 to 10 years=2
	41 years old and above=3		Widow=3	PhD=3		Surgical=3		11 years and above=3
						ICU=4
						IMCU=5
						Burn=6
						Pediatric=7
						DR=8
						NICU=9
						PACU=10
						OR=11
						Others=12
[truncated: 17 more columns]
